# Supplementary material for: Mendelian randomization analyses reveal causal relationships between the human microbiome and longevity
Source: Sci Rep. 2023 Mar 29;13:5127. doi: 10.1038/s41598-023-31115-8 (PMC10052271; doi:10.1038/s41598-023-31115-8)
Supplement: Supplementary file 2 — Supplementary Table 1. [file 41598_2023_31115_MOESM2_ESM.xlsx]

## Sheet: Supplementary Table 1
Supplementary Table 1. Summary of cohorts
cohort	discovery	replication	sequencing
Longevity GWAS	4477	6548	Genome-wide/candidate genotype array
Gut M-GWAS	1539 (500 features)		WGS; WMS
Saliva M-GWAS	1915 (1770 features)		WGS; WMS
Tongue dorsum M-GWAS	2017 (1665 features)		WGS; WMS
Note: WGS, whole genome sequencing; WMS, whole metagenomics sequencing.
