# Supplementary material for: Mendelian randomization analyses reveal causal relationships between the human microbiome and longevity
Source: Sci Rep. 2023 Mar 29;13:5127. doi: 10.1038/s41598-023-31115-8 (PMC10052271; doi:10.1038/s41598-023-31115-8)
Supplement: Supplementary file 3 — Supplementary Table 2. [file 41598_2023_31115_MOESM3_ESM.xlsx]

## Sheet: Supplementary Table 2
Supplementary Table 2. Two-sample BMR identified 23 causal effects of gut microbiome on longevity (p <0.05)
exposure	outcome	GSMR				pleiotropy		Inverse variance weighted(IVW)			MR Egger			Weighted median			Weighted mode			Simple mode
		b	se	p	n	p_egger_intercept	p_MRPRESSOGlobaltest	b	se	p	b	se	p	b	se	p	b	se	p	b	se	p
s_Methylobacillus_flagellatus	longevity	-0.0943202	0.0322328	0.00343111	15	0.491092	0.8042	-0.0936523	0.0316172	0.00305577	-0.197398	0.149786	0.210302	-0.0884048	0.0416695	0.0338737	-0.10461	0.0658101	0.134253	-0.10581	0.0735327	0.172145
f_Coriobacteriaceae	longevity	0.208508	0.078663	0.00803378	8	0.934268	0.783	0.193065	0.0812353	0.0174721	0.219447	0.314914	0.516959	0.19422	0.109853	0.0770598	0.243238	0.166059	0.193329	0.25371	0.163766	0.172301
p_Tenericutes	longevity	0.0885136	0.0334907	0.00821924	14	0.990788	0.3634	0.088581	0.0349649	0.0112955	0.0872907	0.11534	0.463762	0.0980566	0.0472384	0.037914	0.0963725	0.0740645	0.215781	0.0963725	0.0781181	0.239164
g_Oxalobacter	longevity	0.0909411	0.0351333	0.0096407	13	0.563345	0.3556	0.0909823	0.0367872	0.0133908	0.0133513	0.135667	0.923375	0.113656	0.0493234	0.0212053	0.155802	0.0696454	0.0450333	0.16407	0.075174	0.0496675
s_unclassified_Lachnospiraceae_bacterium_3_1_57FAA_CT1	longevity	-0.196375	0.0776002	0.0113867	11	0.838631	0.211	-0.196486	0.0910819	0.0309869	-0.143108	0.272056	0.611587	-0.168717	0.110372	0.126357	-0.183092	0.176835	0.324879	-0.0483058	0.19098	0.805441
s_unclassified_Streptococcus_sp._oral_taxon_071	longevity	-0.16871	0.0687173	0.0140832	10	0.583489	0.8912	-0.169013	0.0676152	0.0124322	-0.289351	0.221227	0.227225	-0.185006	0.0862447	0.0319427	-0.201023	0.139265	0.18278	-0.18797	0.146854	0.232561
MF0039:methionine_degradation_II	longevity	0.317434	0.129444	0.0141951	5	0.398978	0.1712	0.317664	0.173703	0.0674331	-0.114002	0.473419	0.825224	0.322662	0.171109	0.0593341	0.313796	0.214904	0.218026	0.30995	0.239529	0.265323
s_Lactobacillus_amylovorus	longevity	0.0907274	0.0370965	0.0144566	11	0.319146	0.4858	0.0907115	0.0368865	0.0139244	0.348691	0.247415	0.19234	0.0573223	0.0507507	0.258692	0.0380922	0.0808848	0.647785	0.0449703	0.0844169	0.605864
g_Neisseria	longevity	-0.140905	0.058343	0.0157305	6	0.660177	0.2892	-0.140946	0.0657134	0.0319638	-0.223942	0.189109	0.301894	-0.132782	0.0765643	0.0828739	-0.132348	0.118892	0.316263	-0.148231	0.121063	0.275334
g_Coprococcus	longevity	-0.274213	0.116631	0.0187168	5	0.256619	0.107	-0.274582	0.176568	0.119922	-1.00144	0.543694	0.162727	-0.154423	0.172792	0.371486	-0.039646	0.230154	0.871599	-0.000531051	0.256867	0.998449
s_unclassified_Veillonella_sp._oral_taxon_158	longevity	0.125968	0.0539981	0.0196571	8	0.319525	0.1742	0.0786813	0.0571954	0.168928	-0.200996	0.259512	0.473641	0.0451158	0.0773591	0.559759	0.0547369	0.105121	0.621221	0.0636855	0.112967	0.593352
MF0097:homoacetogenesis	longevity	-0.32904	0.144562	0.0228393	9	0.951932	0.4074	-0.328274	0.144243	0.0228553	-0.356472	0.47697	0.479189	-0.413231	0.195778	0.0347968	-0.478039	0.335698	0.192255	-0.492893	0.339985	0.185172
g_Streptococcus	longevity	-0.144644	0.0641458	0.0241378	14	0.354514	0.6078	-0.144683	0.0637379	0.0232093	0.131312	0.293578	0.662638	-0.122654	0.087544	0.161199	-0.080619	0.156056	0.614109	-0.0835991	0.164479	0.619781
s_Peptostreptococcus_stomatis	longevity	-0.128397	0.0572614	0.0249426	6	0.436668	0.726	-0.128506	0.0561077	0.0220016	0.0290881	0.190978	0.886315	-0.124831	0.070929	0.0784168	-0.130477	0.110435	0.290541	-0.134353	0.10045	0.23867
s_Streptococcus_mutans	longevity	-0.167232	0.0752239	0.0262077	8	0.601258	0.7004	-0.167261	0.0747253	0.0251985	-0.039476	0.243486	0.876527	-0.113891	0.097614	0.243313	-0.102266	0.137043	0.47983	-0.100497	0.143471	0.506243
MF0066:Entner-Doudoroff_pathway	longevity	-0.342428	0.156291	0.0284545	11	0.629026	0.5806	-0.24966	0.174594	0.152733	-0.462567	0.453378	0.346964	-0.0941218	0.243219	0.698768	0.00757186	0.400229	0.985434	0.00218278	0.386148	0.995648
g_Lactobacillus	longevity	-0.142386	0.0651139	0.0287624	10	0.387826	0.253	-0.142538	0.0738908	0.0537269	-0.308195	0.196136	0.154747	-0.172029	0.0880495	0.0507273	-0.21543	0.137512	0.151643	-0.236973	0.140761	0.126565
g_Cronobacter	longevity	0.157492	0.0733352	0.0317479	3	0.65615	NA	0.157455	0.0707455	0.0260375	0.295404	0.240703	0.435268	0.147763	0.0895061	0.098764	0.137078	0.0955581	0.287875	0.138883	0.106547	0.322265
MF0032:glutamate_degradation_III	longevity	0.0980514	0.0467707	0.0360442	13	0.541831	0.097	0.0980304	0.0589212	0.0961615	-0.0101772	0.1822	0.956457	0.102581	0.070695	0.14677	0.247468	0.13581	0.0934312	0.278515	0.148815	0.0858391
s_Fusobacterium_nucleatum	longevity	-0.118038	0.0563596	0.036227	5	0.234301	0.6024	-0.117641	0.0548291	0.0319054	0.0950509	0.153394	0.579367	-0.121323	0.0704202	0.084916	-0.137036	0.101355	0.247753	-0.151411	0.0987709	0.200061
s_unclassified_Erysipelotrichaceae_bacterium_3_1_53	longevity	-0.225207	0.109193	0.0391641	12	0.213991	0.4356	-0.22503	0.110155	0.0410675	0.260902	0.381752	0.509857	-0.258721	0.151975	0.0886812	-0.254317	0.25947	0.348083	-0.278173	0.276713	0.336365
s_Pantoea_ananatis	longevity	0.118433	0.058149	0.0416785	5	0.293656	0.6422	0.118494	0.0570882	0.0379275	0.52042	0.321595	0.204041	0.106027	0.0784504	0.17653	0.0962201	0.11029	0.432215	0.120475	0.105198	0.31598
s_Peptoniphilus_duerdenii	longevity	-0.111887	0.0555246	0.0438956	5	0.459556	0.7866	-0.117574	0.0607412	0.0529092	0.149363	0.300069	0.667994	-0.0917772	0.0724015	0.204936	-0.053968	0.100906	0.629866	-0.0561952	0.110247	0.645378
