# Supplementary material for: Mendelian randomization analyses reveal causal relationships between the human microbiome and longevity
Source: Sci Rep. 2023 Mar 29;13:5127. doi: 10.1038/s41598-023-31115-8 (PMC10052271; doi:10.1038/s41598-023-31115-8)
Supplement: Supplementary file 4 — Supplementary Table 3. [file 41598_2023_31115_MOESM4_ESM.xlsx]

## Sheet: Supplementary Table 3
Supplementary Table 3. Two-sample BMR identified 78 causal effects of longevity on gut microbiome (p <0.05)
exposure	outcome	GSMR (discovery)				GSMR (replication)				pleiotropy		Inverse variance weighted(IVW)			MR Egger			Weighted median			Weighted mode			Simple mode
		b	se	p	n	b	se	p	n	p_egger_intercept	p_MRPRESSOGlobaltest	b	se	p	b	se	p	b	se	p	b	se	p	b	se	p
longevity	MF0054:arginine_degradation_IV	-0.0193842	0.00503273	0.000117331	45	-0.0151603	0.00699703	0.0302599	30	0.756517	0.2204	0.0140834	0.00504965	0.00528719	-0.0163652	0.0169922	0.341143	-0.0187923	0.00775204	0.0153431	-0.0125859	0.014113	0.377585	-0.0109987	0.0165535	0.510046
longevity	g_Prevotella	0.23404	0.06284	0.000195797	45	0.239905	0.0862145	0.00539159	30	0.211911	0.73	0.266771	0.0635073	2.66156e-05	0.0317241	0.19593	0.872168	0.259881	0.0905759	0.00411497	0.176276	0.164924	0.291252	0.269536	0.189084	0.161406
longevity	MF0047:glutamine_degradation_II	0.0212375	0.00574168	0.000216603	45	0.0173154	0.00787709	0.0279346	30	0.962348	0.87	0.0227234	0.00581915	9.42491e-05	0.0219168	0.0179514	0.229099	0.0273518	0.00825611	0.000923281	0.0400131	0.0171034	0.0241403	0.0419354	0.0183622	0.0275056
longevity	s_Parabacteroides_distasonis	-0.083204	0.0228609	0.000273095	45	-0.0599667	0.0310263	0.0532647	30	0.672409	0.257	0.146403	0.0587189	0.0126564	-0.0621146	0.0752683	0.41401	-0.130823	0.0338049	0.000108859	-0.159032	0.0643765	0.0176424	-0.161343	0.0758181	0.0392473
longevity	s_Mitsuokella_multacida	0.177338	0.0492083	0.000313577	45	-0.0303365	0.0669021	0.650228	30	0.107153	0.6526	0.0951619	0.0444648	0.0323415	0.439173	0.15332	0.00655873	0.254385	0.075813	0.00079242	0.315393	0.124348	0.0150071	0.324085	0.145712	0.0315702
longevity	MF0056:histidine_degradation	-0.0598006	0.0166309	0.00032346	45	-0.0441525	0.0228811	0.053651	30	0.757304	0.6794	-0.0213827	0.00544879	8.69842e-05	-0.0534552	0.0519604	0.30962	-0.0742647	0.0245373	0.0024732	-0.078538	0.0458852	0.0943426	-0.0862205	0.0516914	0.102759
longevity	s_Prevotella_copri	0.313822	0.088018	0.000363254	45	0.346547	0.121741	0.00441911	30	0.276218	0.5672	0.178234	0.0557277	0.0013824	0.0650672	0.276309	0.815003	0.2725	0.132132	0.0391768	0.195042	0.212685	0.364356	0.178557	0.274934	0.519582
longevity	MF0079:lactate_consumption_I	-0.0692656	0.0194688	0.000374003	45	-0.0262246	0.0266294	0.324723	30	0.276181	0.6234	-0.0236555	0.0103806	0.0226778	-0.0130311	0.0609773	0.831837	-0.0750049	0.028572	0.00866176	-0.0599111	0.0644583	0.357965	-0.0652786	0.0627559	0.304198
longevity	MF0092:lactate_production	-0.0441697	0.0126428	0.000476453	45	-0.0345393	0.0172471	0.0452189	30	0.0664809	0.3452	-0.0245492	0.0100333	0.0144147	0.019851	0.0393023	0.616204	-0.0554601	0.0182236	0.00233992	-0.0217559	0.034184	0.527945	-0.0974205	0.0405283	0.0207185
longevity	MF0020:ribose_degradation	-0.0444506	0.0127991	0.000514773	45	-0.0312372	0.0176183	0.0762297	30	0.0307022	0.2264	-0.0508175	0.013512	0.000169294	0.0339453	0.0400331	0.4014	-0.0323323	0.0200073	0.10609	-0.0141313	0.0348759	0.687395	-0.129507	0.0448281	0.00608871
longevity	g_Mitsuokella	0.159395	0.0461797	0.000557234	45	0.0137552	0.0630992	0.827434	30	0.156914	0.7908	0.175902	0.0468602	0.000174207	0.373096	0.144562	0.0135315	0.191968	0.0666172	0.00395588	0.237985	0.114086	0.0430896	0.253967	0.128596	0.0548749
longevity	s_Clostridium_bolteae	-0.126687	0.0377658	0.000794938	45	-0.00401284	0.0516212	0.938038	30	0.489778	0.4988	-0.139513	0.0383373	0.0002736	0.0231254	0.12852	0.858088	0.11879	0.0588627	0.0435826	0.158373	0.121811	0.20064	0.175111	0.125466	0.170145
longevity	s_Fusobacterium_varium	-0.172779	0.0522986	0.000954132	45	-0.045808	0.0716567	0.522647	30	0.516861	0.1658	-0.195522	0.0574788	0.000669842	-0.0311864	0.10474	0.767397	-0.130666	0.0503137	0.00940361	-0.136261	0.096576	0.165634	-0.133421	0.107644	0.222054
longevity	MF0070:pentose_phosphate_pathway_(oxidative_phase)	-0.0675213	0.020547	0.00101554	45	-0.0706846	0.0281169	0.0119387	30	0.740276	0.7394	-0.0526043	0.018687	0.00487748	-0.0613341	0.064198	0.34498	-0.0913551	0.0298595	0.00221708	-0.0955641	0.0463876	0.045618	-0.119684	0.0569618	0.0416702
longevity	MF0046:glutamine_degradation_I	-0.0613142	0.0186717	0.00102413	45	-0.0482702	0.025569	0.0590471	30	0.60006	0.5314	-0.0735755	0.0189229	0.000100999	-0.0443927	0.058379	0.451353	-0.0793664	0.0266519	0.00290239	-0.114786	0.0475691	0.0202628	-0.126936	0.0553498	0.0269008
longevity	MF0032:glutamate_degradation_III	-0.121564	0.0376913	0.00125865	45	-0.00579389	0.0513906	0.910235	30	0.118258	0.4322	-0.12727	0.0390499	0.00111743	0.0513151	0.118311	0.666759	-0.108372	0.0588839	0.0657034	-0.0504404	0.106766	0.63906	-0.243908	0.122998	0.0539281
longevity	s_Prevotella_multiformis	0.161614	0.051676	0.00176334	45	0.138067	0.0713896	0.0531139	30	0.845632	0.865	0.127509	0.0527853	0.0157084	0.199057	0.16288	0.228646	0.130678	0.0764275	0.0872984	0.117088	0.142926	0.417286	-0.0163379	0.166001	0.922067
longevity	MF0040:proline_degradation	-0.0730909	0.0238577	0.00218675	45	-0.0752936	0.0329076	0.0221357	30	0.977942	0.6686	-0.0893638	0.0243007	0.000235602	-0.0873911	0.0749649	0.250449	-0.0817775	0.0357536	0.0221811	-0.079265	0.0590923	0.187008	-0.0733749	0.070709	0.305346
longevity	MF0025:tryptophan_degradation	-0.0613215	0.020922	0.00337914	45	-0.0308809	0.0288262	0.284044	30	0.597863	0.9696	-0.0667839	0.0213494	0.00175913	-0.0336651	0.0658554	0.611954	-0.0447301	0.0305709	0.143424	-0.0315078	0.0615639	0.611479	-0.042033	0.0618088	0.500205
longevity	s_Bacteroides_thetaiotaomicron	-0.0748871	0.0257156	0.00358984	45	-0.0510995	0.0354323	0.149253	30	0.739574	0.5164	-0.0821717	0.0262422	0.00174047	-0.136417	0.099353	0.177198	-0.14413	0.0474511	0.00238593	-0.215314	0.125633	0.0939309	-0.200523	0.115519	0.0899225
longevity	MF0017:galactose_degradation	0.00973452	0.00335924	0.00375747	45	0.00678569	0.00460257	0.140394	30	0.294844	0.0592	0.0111542	0.00388813	0.00412046	-0.000866822	0.0119754	0.942648	0.014808	0.0050767	0.00353585	0.0183143	0.00912564	0.0512248	0.0159056	0.0111086	0.159592
longevity	MF0098:hydrogen_metabolism	0.0155244	0.00535898	0.00376879	45	0.0165391	0.00739722	0.0253614	30	0.614868	0.2898	-0.0453722	0.018935	0.0165655	0.00966394	0.0173979	0.581594	0.0252013	0.00809892	0.00186025	0.024804	0.0128883	0.0610794	0.0253623	0.0161292	0.123352
longevity	s_Bacteroides_uniformis	-0.091911	0.031795	0.0038434	45	-0.0849957	0.0436214	0.0513567	30	0.959727	0.8712	-0.104961	0.0322063	0.00111793	-0.0834492	0.0833116	0.322387	-0.0903753	0.039431	0.0219065	-0.102087	0.0816339	0.218023	-0.0955697	0.081664	0.248486
longevity	MF0069:NADH:ferredoxin_oxidoreductase	-0.0490521	0.017052	0.00401957	45	-0.00620174	0.0233904	0.790901	30	0.0431844	0.2178	-0.0362949	0.0128763	0.00482148	0.0568963	0.0554736	0.311071	-0.0472016	0.0250536	0.059562	-0.0481258	0.037805	0.210019	-0.0526107	0.0454166	0.253244
longevity	MF0094:propionate_production_II	-0.0455831	0.0160022	0.00439174	45	-0.00600679	0.0219582	0.784426	30	0.0280891	0.1816	-0.0502479	0.0127635	8.25568e-05	0.0645514	0.0528825	0.22919	-0.0246548	0.025847	0.340147	0.00277158	0.0472235	0.953477	-0.130833	0.0577119	0.0285997
longevity	g_Anaerostipes	-0.0649205	0.0228885	0.00456273	45	-0.049902	0.0314131	0.112157	30	0.969089	0.9106	-0.0695233	0.0233221	0.00287302	-0.0721769	0.0719454	0.32164	-0.0628223	0.0340754	0.065238	-0.0534859	0.0702269	0.450545	-0.0464332	0.0731827	0.529206
longevity	MF0071:pentose_phosphate_pathway_(non-oxidative_branch)	0.00731338	0.0025959	0.00484319	45	0.000743707	0.00357889	0.835382	30	0.0208136	0.1266	-0.0816026	0.0208109	8.8128e-05	0.0273989	0.0081693	0.00172432	0.0098842	0.00415466	0.0173567	0.0158327	0.00817658	0.0595736	-0.00128888	0.00941685	0.891788
longevity	g_Paraprevotella	0.0886075	0.0315099	0.00492268	45	-0.0561773	0.0430921	0.192351	30	0.65668	0.6784	0.101181	0.0319908	0.00156256	0.0593749	0.0986942	0.550749	0.121835	0.0447624	0.00649245	0.154577	0.0821445	0.066809	0.185505	0.0924149	0.0511808
longevity	MF0051:arginine_degradation_I	0.0139527	0.00497306	0.00502153	45	0.0167937	0.00680878	0.0136447	30	0.209371	0.9266	0.0227234	0.00581915	9.42491e-05	-0.00471237	0.0155791	0.763815	0.0118519	0.00777264	0.127304	0.00865163	0.0130565	0.511186	0.02018	0.0154857	0.199625
longevity	f_Leuconostocaceae	0.131236	0.0470099	0.00524361	45	0.00759827	0.0646265	0.906407	30	0.0092225	0.205	0.135951	0.0531403	0.0105174	0.530358	0.152561	0.00121608	0.202353	0.073207	0.00570767	0.276101	0.11607	0.0219944	0.234889	0.160275	0.150221
longevity	g_Coprobacillus	-0.0762403	0.0276582	0.005842	45	-0.0367886	0.0378987	0.331693	30	0.666071	0.6042	-0.0792688	0.0281266	0.00482808	-0.114948	0.0867666	0.192575	-0.0936128	0.0403483	0.0203346	-0.106542	0.0802507	0.191477	-0.125892	0.0943819	0.18944
longevity	s_Prevotella_bivia	0.150735	0.054745	0.00589786	45	0.0378054	0.0750425	0.614412	30	0.0553659	0.678	0.189532	0.0748666	0.0113544	-0.142521	0.171926	0.411924	0.0802551	0.0819146	0.327214	0.0109116	0.137649	0.937193	0.0557024	0.157988	0.726172
longevity	s_Bacteroides_caccae	-0.120612	0.0439921	0.00611265	45	-0.176611	0.0607785	0.00366292	30	0.543582	0.2488	-0.127186	0.0490588	0.00952743	-0.0407946	0.126493	0.748708	-0.0980896	0.059661	0.100153	-0.0905303	0.0932349	0.337112	-0.0976434	0.121948	0.427813
longevity	MF0065:Bifidobacterium_shunt	-0.010131	0.00370143	0.00619935	45	-0.00832148	0.00507311	0.10094	30	0.0559339	0.2138	-0.03236	0.0109261	0.00305935	0.0104738	0.0118124	0.380424	-0.0112727	0.00569235	0.0476661	-0.0121179	0.0118944	0.314135	-0.0158231	0.0139768	0.264014
longevity	s_Bacteroides_xylanisolvens	-0.0723282	0.0265357	0.00641658	45	-0.0615317	0.0364349	0.0912554	30	0.872068	0.8754	-0.0874533	0.0270088	0.0012039	-0.149222	0.159298	0.354374	-0.120456	0.0763491	0.114635	-0.0469455	0.126616	0.712671	-0.0360594	0.148705	0.809581
longevity	MF0037:leucine_degradation	-0.0466183	0.0171935	0.00670027	45	-0.0512918	0.0240595	0.0330172	29	0.287656	0.7594	-0.0505141	0.0175187	0.00393363	0.00455631	0.0540387	0.933216	-0.0449815	0.0246567	0.0681053	-0.0384042	0.0446412	0.394515	-0.0576189	0.0533546	0.286338
longevity	MF0061:glycerol_degradation_II	-0.0290201	0.0107652	0.00702365	45	-0.0309111	0.0147517	0.0361325	30	0.147515	0.7962	-0.0687469	0.0168445	4.47925e-05	0.0147114	0.0337057	0.664789	-0.0400169	0.0158818	0.0117465	-0.0439119	0.0290702	0.138392	-0.0534399	0.0327298	0.109996
longevity	s_Bacteroides_helcogenes	-0.0987924	0.0366909	0.00709058	45	-0.065607	0.0500859	0.190233	30	0.888798	0.6942	-0.119635	0.0371005	0.00126142	-0.0647755	0.119654	0.59119	-0.0669935	0.0559522	0.231176	-0.14821	0.116902	0.211847	-0.00388515	0.12521	0.975393
longevity	MF0031:glutamate_degradation_II	-0.0597999	0.0222935	0.00730972	45	-0.0631238	0.0305924	0.0390765	30	0.668527	0.8972	-0.0736157	0.0226421	0.00114891	-0.0451181	0.0698491	0.52192	-0.0833091	0.030961	0.00712853	-0.0769617	0.0573715	0.186979	-0.0805174	0.0614747	0.197395
longevity	MF0080:lactate_consumption_II	-0.0390666	0.0147213	0.00796025	45	-0.00772246	0.020072	0.700432	30	0.0855998	0.1406	-0.0766945	0.019767	0.000104488	0.0407393	0.0499158	0.419125	-0.0432152	0.0238841	0.0703931	-0.107526	0.0436146	0.0178572	-0.109032	0.0541762	0.0506039
longevity	s_Fusobacterium_ulcerans	-0.138666	0.0523403	0.00806532	45	-0.0194458	0.0719076	0.786832	30	0.73825	NA	-0.156748	0.0689976	0.023099	-0.252774	0.179811	0.167323	-0.160448	0.0814158	0.0487554	-0.341417	0.171836	0.0534851	-0.352038	0.17076	0.0454702
longevity	s_Clostridium_ramosum	-0.108023	0.0409751	0.00838164	45	-0.0215856	0.0560928	0.700371	30	0.641027	0.2424	-0.113336	0.0453387	0.0124279	-0.252495	0.215399	0.247874	-0.0393302	0.0835507	0.63783	0.0045962	0.149798	0.975668	0.0045962	0.199344	0.981714
longevity	s_Bacteroides_clarus	-0.105934	0.0402095	0.00842505	45	-0.0609509	0.0552142	0.269637	30	0.122341	0.7976	-0.11409	0.0410011	0.00539248	0.0680384	0.115079	0.557611	-0.0872643	0.0535784	0.103372	-0.1093	0.110372	0.327708	-0.0722717	0.113772	0.528723
longevity	MF0100:methanogenesis_from_carbon_dioxide	-0.149943	0.0574636	0.00907126	45	-0.0910484	0.0785254	0.246262	30	0.306889	0.6208	0.0180084	0.00558949	0.00127369	0.0295364	0.17985	0.870358	-0.173111	0.0843353	0.0401063	-0.261153	0.189644	0.175786	-0.350401	0.187155	0.0681454
longevity	s_Neisseria_meningitidis	0.136892	0.0525905	0.00924182	45	0.0811384	0.0718008	0.258456	30	0.405654	0.2036	0.200255	0.0496993	5.59369e-05	0.291009	0.181911	0.117336	0.27549	0.0799803	0.000572165	0.308493	0.138771	0.0316501	0.308493	0.165065	0.068619
longevity	MF0038:methionine_degradation_I	0.011829	0.00468395	0.0115558	45	0.00624776	0.00642872	0.331124	30	0.418149	0.9206	0.0137221	0.00476489	0.00397878	0.0250966	0.0147008	0.0953557	0.0146569	0.00680603	0.0312781	0.012803	0.0117632	0.282624	0.0124295	0.0144827	0.395637
longevity	g_Burkholderia	-0.103157	0.0416966	0.0133613	45	0.000741995	0.0572751	0.989664	30	0.991666	0.5152	-0.0947401	0.0430133	0.0276245	-0.0934049	0.134303	0.49068	-0.0728668	0.061183	0.233667	-0.0714638	0.110158	0.520038	-0.0901021	0.118327	0.450633
longevity	g_Bacteroides	-0.0499504	0.0204094	0.0143885	45	-0.0547221	0.0281371	0.0497944	30	0.60461	0.7726	-0.0629512	0.0207894	0.00246147	-0.0312925	0.0641338	0.628202	-0.0570644	0.0309089	0.0648612	-0.0500368	0.0529271	0.349866	-0.058701	0.0570572	0.309458
longevity	s_Prevotella_denticola	0.193568	0.0791513	0.0144633	45	0.0620408	0.108616	0.567867	30	0.441201	0.6576	0.353532	0.0895522	7.88825e-05	0.0400469	0.248938	0.872985	0.206261	0.11765	0.0795704	0.126953	0.208717	0.546295	0.182493	0.224483	0.420833
longevity	s_unclassified_Clostridium_sp._HGF2	-0.0779211	0.031902	0.0145854	45	-0.0486968	0.0439445	0.2678	30	0.509197	0.746	-0.0530896	0.0236448	0.0247491	-0.149426	0.100522	0.144796	-0.0680651	0.0488322	0.163361	-0.075314	0.11995	0.533484	-0.0780655	0.10888	0.47735
longevity	MF0066:Entner-Doudoroff_pathway	-0.0310462	0.0127175	0.0146374	45	-0.0333536	0.0173869	0.05507	30	0.357597	0.6688	-0.0115107	0.0039575	0.00363094	-0.00133324	0.0397209	0.973387	-0.0494353	0.0193795	0.0107444	-0.0635178	0.0336827	0.0662548	-0.0764291	0.040805	0.0680347
longevity	MF0035:glycine_degradation	-0.0342638	0.014099	0.0150891	45	-0.0297291	0.0195407	0.12816	30	0.0758239	0.623	-0.0387717	0.0144057	0.00711497	0.0377978	0.0444352	0.399916	-0.0191941	0.022049	0.384018	-0.0138144	0.0345566	0.691358	-0.00328571	0.0400713	0.935039
longevity	s_Porphyromonas_gingivalis	0.125399	0.0519263	0.0157379	45	0.128253	0.0715871	0.0732028	30	0.844278	0.906	0.119445	0.0355513	0.000780041	0.11028	0.163545	0.503899	0.148278	0.0745523	0.0467112	0.197688	0.143932	0.17689	-0.0711832	0.155304	0.649065
longevity	g_Thermosinus	0.123858	0.0516755	0.0165369	45	-0.0979759	0.0713817	0.169888	30	0.321078	0.578	0.143115	0.0528168	0.00673535	0.298764	0.16372	0.0753171	0.130086	0.075541	0.0850595	0.123067	0.143581	0.396241	0.0739779	0.16161	0.649487
longevity	s_Clostridium_leptum	0.0910692	0.0383193	0.0174735	45	0.0339508	0.0527175	0.519566	30	0.164401	0.2574	0.107858	0.0414079	0.00919394	-0.298442	0.138212	0.0367284	-0.144918	0.0619315	0.0192853	-0.188439	0.131194	0.158312	-0.205643	0.129168	0.118871
longevity	p_Fusobacteria	-0.157553	0.0669301	0.0185729	45	-0.0944809	0.0921528	0.305239	30	0.869242	0.1402	0.123695	0.065078	0.0573378	-0.142493	0.233473	0.545019	-0.078314	0.10565	0.458537	0.0554265	0.193796	0.776281	-0.000527375	0.220626	0.998104
longevity	MF0088:butyrate_production_I	-0.022586	0.00985767	0.0219511	45	-0.0158364	0.0135352	0.241996	30	0.0364837	0.5234	-0.0424438	0.0165784	0.0104616	0.0387647	0.0309524	0.217523	-0.0291461	0.0146678	0.0469134	-0.0332831	0.0294897	0.265459	-0.0367415	0.0325546	0.265468
longevity	g_Pseudoramibacter	0.118246	0.0520403	0.0230745	45	-0.0517205	0.0716819	0.470585	30	0.392165	0.3652	0.132528	0.0549806	0.0159329	0.271961	0.170397	0.118159	0.0841163	0.0798772	0.292309	0.12948	0.142098	0.367392	-0.0576574	0.163642	0.726346
longevity	s_Bacteroides_fragilis	-0.0829319	0.0365558	0.0232903	45	-0.0287128	0.0502477	0.567711	30	0.19133	0.645	-0.103709	0.0373025	0.00543231	0.0242215	0.114457	0.833451	-0.175634	0.0540275	0.00115072	-0.214167	0.11763	0.075784	-0.220037	0.112975	0.0581617
longevity	MF0012:trehalose_degradation	-0.0454539	0.0202339	0.0246772	45	-0.0224039	0.0277971	0.420255	30	0.175866	0.091	-0.0477927	0.0241114	0.0474608	0.0481243	0.0736105	0.51691	-0.0430906	0.0306423	0.159652	-0.0318898	0.0476342	0.506857	-0.0640943	0.0660258	0.337232
longevity	MF0101:nitrate_reduction_(dissimilatory)	-0.0463039	0.0207905	0.025936	45	-0.0344482	0.0287755	0.231254	30	0.129815	0.6848	-0.1465	0.0582989	0.0119738	0.0440585	0.0653819	0.504179	-0.0448475	0.0304195	0.140401	-0.0230645	0.0518694	0.658845	-0.0585446	0.0695753	0.404857
longevity	g_Oribacterium	0.0453849	0.0206998	0.0283416	45	-0.0650772	0.0285602	0.022691	30	0.453918	0.9378	0.0465287	0.02116	0.0278848	0.0932152	0.0652723	0.160837	0.0363297	0.030069	0.226965	0.00692441	0.0555385	0.901374	0.00196881	0.0652929	0.976087
longevity	s_Prevotella_multisaccharivorax	0.112297	0.0517708	0.0300735	45	0.140824	0.0716124	0.0492429	30	0.402176	0.9584	0.168863	0.0527436	0.00136674	-0.00467194	0.162924	0.977263	0.0857219	0.0740245	0.246856	0.0448333	0.13003	0.731972	0.13531	0.149626	0.370981
longevity	s_Bacteroides_ovatus	-0.0501032	0.0231407	0.030376	45	-0.0209591	0.0318469	0.510461	30	0.949112	0.805	-0.0576023	0.0236465	0.0148517	-0.0871121	0.0813289	0.290385	-0.0512481	0.0387663	0.186176	0.00432209	0.0848368	0.95961	-0.0401852	0.0928791	0.667474
longevity	s_unclassified_Clostridiales_bacterium_1_7_47FAA	-0.0482846	0.0224799	0.0317215	45	-0.0161611	0.0311509	0.603901	29	0.930643	0.3908	0.125804	0.0527985	0.0171853	-0.0469746	0.0738146	0.528062	-0.0700586	0.0355798	0.0489469	-0.0948529	0.0684773	0.173313	-0.0801765	0.0758012	0.296229
longevity	s_[Ruminococcus]_gnavus	-0.0714765	0.0333511	0.0321008	45	-0.0469927	0.045787	0.304735	30	0.674233	0.1676	-0.17908	0.0748036	0.0166655	-0.0923499	0.078074	0.243682	-0.0572583	0.0372512	0.124272	-0.0712508	0.0682017	0.302134	-0.0504642	0.0711631	0.482159
longevity	g_Pectobacterium	0.110663	0.0517014	0.0323204	45	-0.00353592	0.0709754	0.960267	30	0.214582	NA	0.0973819	0.0632704	0.123771	0.329002	0.194185	0.0977977	0.152088	0.0806413	0.0592979	0.123116	0.172441	0.4792	0.146172	0.171335	0.398425
longevity	s_Lactococcus_lactis	0.0930965	0.0438375	0.0336977	45	0.0517062	0.0598897	0.387941	30	0.251108	0.5674	0.0951619	0.0444648	0.0323415	0.246204	0.137156	0.0800181	0.180286	0.0676322	0.00768328	0.24992	0.142019	0.0857303	0.279979	0.159234	0.0859849
longevity	g_Ruminococcus	-0.0493735	0.0233853	0.0347458	44	-0.0303681	0.0319379	0.341681	30	0.333868	0.052	-0.0507796	0.0274702	0.0645253	0.0276586	0.0847904	0.745932	-0.0411351	0.0357645	0.250075	-0.0358692	0.0656789	0.587866	-0.0303044	0.0743388	0.685599
longevity	g_Blautia	-0.0373862	0.0178088	0.0357899	45	-0.0263624	0.0244929	0.281781	30	0.336711	0.6376	-0.0446159	0.0181875	0.014163	0.00697986	0.0561074	0.901605	-0.0383826	0.0269124	0.153808	-0.0214888	0.050809	0.674501	-0.0149647	0.0592429	0.801811
longevity	g_Clostridium	-0.036574	0.0175923	0.0376192	45	-0.0233475	0.0241102	0.33286	30	0.379178	0.45	-0.0407431	0.0179081	0.0228983	0.0057213	0.0552476	0.918025	-0.0461798	0.0265567	0.0820495	-0.0584396	0.0486225	0.236134	-0.0877426	0.0536286	0.109288
longevity	MF0095:propionate_production_III	-0.0379224	0.0185466	0.0408834	45	-0.0667391	0.0258979	0.00996584	29	0.113219	0.8046	-0.0493492	0.0179738	0.00603954	0.0440577	0.0584085	0.454978	-0.0204476	0.028426	0.471939	0.00351168	0.0460671	0.939598	-0.0185759	0.0593787	0.755952
longevity	MF0078:lactaldehyde_degradation	-0.0207832	0.0101744	0.0410828	45	-0.0286834	0.014021	0.0407811	30	0.0219589	0.4834	0.00881977	0.00278241	0.00152528	0.0484987	0.0320248	0.137594	-0.0216917	0.0147609	0.141689	-0.0233074	0.0359701	0.520534	-0.0273551	0.0374882	0.469625
longevity	g_Leuconostoc	0.106445	0.0524769	0.0425181	45	0.0974616	0.0719945	0.175821	30	0.0138609	0.8322	0.106522	0.053463	0.0463215	0.509664	0.165657	0.00372116	0.196117	0.0755546	0.00943986	0.206454	0.137249	0.140006	0.188542	0.159325	0.243314
longevity	s_Prevotella_bergensis	0.148087	0.0735181	0.0439785	45	0.0148731	0.103404	0.885631	29	0.0933193	0.5708	0.140865	0.052987	0.00784945	-0.185903	0.230984	0.425561	0.0599527	0.106112	0.572078	-0.0447926	0.193002	0.817601	0.315233	0.247182	0.20921
longevity	s_Prevotella_melaninogenica	0.104156	0.0518378	0.0445091	45	0.140083	0.0715562	0.0502692	30	0.903122	0.445	0.223199	0.0806838	0.00566894	0.108653	0.16276	0.508152	0.157264	0.0762954	0.0392795	0.199126	0.163419	0.229837	0.203791	0.162422	0.216525
longevity	s_Bacteroides_intestinalis	-0.0762316	0.0379614	0.044629	45	-0.00972621	0.052201	0.852192	30	0.686885	0.8906	-0.0807015	0.0387852	0.0374587	-0.0856153	0.0729439	0.247282	-0.100481	0.0328906	0.00225065	-0.107823	0.0563905	0.0627034	-0.107823	0.069993	0.130944
longevity	g_Thauera	0.101739	0.0513414	0.0475211	45	-0.0422768	0.0705918	0.549245	30	0.531575	0.1432	0.0983706	0.0584678	0.0924772	0.206903	0.181816	0.261735	0.0595364	0.0776007	0.442954	-0.0378069	0.182418	0.836813	-0.0378069	0.191809	0.844694
