# Supplementary material for: Mendelian randomization analyses reveal causal relationships between the human microbiome and longevity
Source: Sci Rep. 2023 Mar 29;13:5127. doi: 10.1038/s41598-023-31115-8 (PMC10052271; doi:10.1038/s41598-023-31115-8)
Supplement: Supplementary file 5 — Supplementary Table 4. [file 41598_2023_31115_MOESM5_ESM.xlsx]

## Sheet: Supplementary Table 4
Supplementary Table 4. Two-sample BMR identified causal relationships between the gut micrbiome and longevity in the MiBioGen cohort (mainly European population).
from microbiome to longevity						from longevity to microbiome
exposure	outcome	b	se	p	n	exposure	outcome	b	se	p	n
f_Acidaminococcaceae	longevity	0.442251	0.187292	0.0182113	8	longevity	g_Holdemanella	-0.0652444	0.01997	0.00108649	23
g_Howardella	longevity	-0.228676	0.100693	0.0231459	9	longevity	o_Gastranaerophilales	-0.0618316	0.0229787	0.00712764	23
g_Eubacteriumeligensgroup	longevity	-0.460393	0.208893	0.0275267	8	longevity	c_Melainabacteria	-0.0608506	0.0229431	0.00799606	23
f_Victivallaceae	longevity	-0.173525	0.0844427	0.0398847	13	longevity	g_Streptococcus	-0.03389	0.0137696	0.0138469	23
c_Alphaproteobacteria	longevity	0.316406	0.154198	0.0401749	10	longevity	f_Streptococcaceae	-0.0331814	0.0136816	0.0152975	23
g_Paraprevotella	longevity	-0.225289	0.114989	0.0500868	12	longevity	g_Slackia	-0.0523541	0.0222261	0.0184965	23
g_Haemophilus	longevity	-0.221251	0.116449	0.0574342	13	longevity	g_Sellimonas	-0.0727873	0.032077	0.0232598	22
g_Holdemanella	longevity	0.202575	0.112411	0.0715311	13	longevity	c_Erysipelotrichia	-0.0290614	0.0129338	0.0246447	24
g_Ruminococcusgnavusgroup	longevity	-0.20214	0.112683	0.072833	11	longevity	f_Erysipelotrichaceae	-0.0290614	0.0129338	0.0246447	24
g_Prevotella9	longevity	-0.190212	0.111402	0.0877397	18	longevity	o_Erysipelotrichales	-0.0290614	0.0129338	0.0246447	24
g_Hungatella	longevity	-0.233951	0.139912	0.0944992	5	longevity	p_Cyanobacteria	-0.0463799	0.0208488	0.0261087	23
g_Intestinimonas	longevity	0.196225	0.119074	0.0993679	19	longevity	f_Peptococcaceae	-0.0348869	0.0168462	0.0383677	23
g_Eubacteriumfissicatenagroup	longevity	-0.188347	0.114506	0.0999961	7	longevity	g_RuminococcaceaeUCG004	-0.0382898	0.0187578	0.0412238	20
c_Methanobacteria	longevity	0.133384	0.0861018	0.121346	11	longevity	g_Eubacteriumbrachygroup	0.0554077	0.0276688	0.0452272	23
f_Methanobacteriaceae	longevity	0.133384	0.0861018	0.121346	11	longevity	g_Parasutterella	-0.0335983	0.0168151	0.045706	22
o_Methanobacteriales	longevity	0.133384	0.0861018	0.121346	11	longevity	g_Coprococcus3	-0.0277776	0.0139739	0.046832	23
g_Veillonella	longevity	-0.232817	0.150997	0.123106	10	longevity	g_Escherichia	-0.0315313	0.0159902	0.0486193	23
o_Gastranaerophilales	longevity	0.155628	0.101252	0.124287	12	longevity	f_Peptostreptococcaceae	-0.0271733	0.0138897	0.0504223	23
c_Melainabacteria	longevity	0.153844	0.101338	0.128984	12	longevity	g_Eubacteriumxylanophilumgroup	0.0286708	0.0151675	0.0587214	22
g_Peptococcus	longevity	-0.134188	0.0902729	0.137154	16	longevity	f_FamilyXIII	-0.0251888	0.0135395	0.0628305	23
o_Clostridiales	longevity	0.233956	0.157467	0.137346	13	longevity	g_Eggerthella	-0.0451307	0.0242927	0.0631995	23
g_Tyzzerella3	longevity	0.141495	0.0966945	0.143379	14	longevity	g_RuminococcaceaeUCG009	-0.0372714	0.0202013	0.065037	23
g_Alloprevotella	longevity	-0.137542	0.0984317	0.162313	7	longevity	g_Dorea	-0.0235949	0.0131502	0.0727709	24
g_Intestinibacter	longevity	0.182613	0.134182	0.173536	15	longevity	g_Eubacteriumnodatumgroup	-0.0543867	0.0309353	0.0787342	22
g_Lactobacillus	longevity	0.156063	0.114814	0.174063	12	longevity	g_Ruminiclostridium5	-0.0233305	0.0133127	0.0796869	23
g_Victivallis	longevity	-0.104965	0.0783079	0.180113	12	longevity	f_Pasteurellaceae	-0.0314827	0.0181859	0.0834228	23
f_ClostridialesvadinBB60group	longevity	-0.155925	0.118314	0.187541	15	longevity	o_Pasteurellales	-0.0314827	0.0181859	0.0834228	23
f_Porphyromonadaceae	longevity	-0.255327	0.1977	0.196535	10	longevity	g_Haemophilus	-0.0319216	0.0184584	0.083742	23
g_RuminococcaceaeNK4A214group	longevity	-0.197583	0.153707	0.198634	16	longevity	g_Alistipes	0.0229845	0.013308	0.0841465	23
f_Rikenellaceae	longevity	-0.167617	0.132179	0.204761	22	longevity	p_Actinobacteria	-0.0229017	0.0133003	0.0850887	23
c_Erysipelotrichia	longevity	-0.2533	0.199869	0.205037	11	longevity	g_Flavonifractor	0.0290111	0.0168879	0.0858217	23
f_Erysipelotrichaceae	longevity	-0.2533	0.199869	0.205037	11	longevity	g_Olsenella	-0.0475986	0.0280327	0.0895134	23
o_Erysipelotrichales	longevity	-0.2533	0.199869	0.205037	11	longevity	c_Gammaproteobacteria	-0.0231892	0.013823	0.0934286	24
g_Parasutterella	longevity	-0.147868	0.117104	0.206695	17	longevity	g_Blautia	-0.0214117	0.0129228	0.0975409	24
f_Ruminococcaceae	longevity	-0.239801	0.191243	0.209875	10	longevity	c_Bacilli	-0.0218029	0.0133786	0.103168	23
g_Eubacteriumcoprostanoligenesgroup	longevity	-0.204919	0.168472	0.223856	14	longevity	g_Ruminococcus2	-0.0233575	0.0143941	0.104651	22
f_FamilyXIII	longevity	0.214064	0.178418	0.23022	13	longevity	g_Eubacteriumventriosumgroup	0.0229723	0.0141997	0.105705	23
g_Gordonibacter	longevity	0.0941484	0.0785034	0.230415	13	longevity	g_Veillonella	-0.029729	0.0186711	0.111329	22
g_Senegalimassilia	longevity	0.162998	0.138914	0.240646	8	longevity	o_Lactobacillales	-0.0209001	0.0133958	0.118713	23
g_FamilyXIIIUCG001	longevity	-0.191926	0.163943	0.241726	10	longevity	g_Clostridiuminnocuumgroup	-0.0413904	0.0271143	0.126881	23
f_Rhodospirillaceae	longevity	0.132434	0.11316	0.241869	16	longevity	g_FamilyXIIIUCG001	-0.0228777	0.0154123	0.137708	23
g_Clostridiuminnocuumgroup	longevity	-0.118134	0.10113	0.24275	10	longevity	g_DefluviitaleaceaeUCG011	0.0281505	0.0192006	0.142613	23
f_Prevotellaceae	longevity	0.150335	0.129966	0.247384	18	longevity	g_RikenellaceaeRC9gutgroup	-0.0446394	0.0312214	0.152782	22
g_Ruminococcus2	longevity	0.178975	0.156639	0.253208	14	longevity	f_Rikenellaceae	0.0186266	0.0131996	0.158202	23
g_FamilyXIIIAD3011group	longevity	0.18803	0.168084	0.263282	12	longevity	g_Gordonibacter	-0.0408728	0.0290329	0.159188	22
g_Odoribacter	longevity	0.222212	0.199058	0.264286	9	longevity	f_Actinomycetaceae	-0.0273372	0.0196577	0.164329	23
p_Bacteroidetes	longevity	0.179973	0.162009	0.26662	12	longevity	g_Faecalibacterium	0.0180976	0.0130678	0.166082	24
f_Oxalobacteraceae	longevity	-0.104915	0.0948044	0.268445	13	longevity	g_Phascolarctobacterium	-0.0229046	0.0167908	0.172531	23
p_Proteobacteria	longevity	0.207824	0.190321	0.274847	11	longevity	o_Actinomycetales	-0.026748	0.0196546	0.173543	23
g_Coprobacter	longevity	0.123373	0.113926	0.278844	11	longevity	f_Defluviitaleaceae	0.0259661	0.0191844	0.175897	23
g_Marvinbryantia	longevity	0.177405	0.163977	0.279302	11	longevity	g_Romboutsia	-0.0197468	0.0148123	0.182487	23
g_CandidatusSoleaferrea	longevity	0.0984652	0.0936203	0.292914	16	longevity	f_Alcaligenaceae	-0.0177535	0.0134571	0.187079	24
g_Fusicatenibacter	longevity	0.152517	0.146016	0.296243	18	longevity	g_Butyricicoccus	0.0170054	0.0133453	0.202571	23
c_Clostridia	longevity	0.156772	0.151635	0.301194	14	longevity	g_Erysipelatoclostridium	-0.0222521	0.0176263	0.206791	23
f_BacteroidalesS24	longevity	-0.128362	0.128156	0.316537	10	longevity	g_LachnospiraceaeNC2004group	0.0277253	0.0222709	0.213164	23
c_Gammaproteobacteria	longevity	0.186422	0.189815	0.326039	9	longevity	f_Enterobacteriaceae	-0.0186607	0.0150521	0.215071	23
g_LachnospiraceaeNK4A136group	longevity	-0.137401	0.14097	0.329721	16	longevity	o_Enterobacteriales	-0.0186607	0.0150521	0.215071	23
g_Allisonella	longevity	-0.0916725	0.0954325	0.336753	8	longevity	g_RuminococcaceaeUCG011	-0.0348692	0.0284998	0.221145	23
f_Lactobacillaceae	longevity	0.108673	0.11329	0.337437	12	longevity	g_Actinomyces	-0.0238727	0.0199787	0.232123	23
g_Coprococcus3	longevity	-0.184496	0.192642	0.338207	9	longevity	g_Desulfovibrio	0.0217032	0.0181926	0.232882	23
o_NB1n	longevity	0.0787665	0.082891	0.341989	16	longevity	g_Eubacteriumrectalegroup	0.0153612	0.0132643	0.246828	24
g_Collinsella	longevity	-0.15613	0.16579	0.346328	13	longevity	g_Eubacteriumcoprostanoligenesgroup	-0.0151507	0.0132157	0.251623	24
g_Dorea	longevity	0.162887	0.174045	0.349331	12	longevity	g_Ruminococcusgnavusgroup	-0.0251748	0.0219651	0.251744	23
f_Defluviitaleaceae	longevity	0.120403	0.12913	0.351122	12	longevity	o_Clostridiales	0.0148937	0.0131655	0.257944	23
g_RuminococcaceaeUCG011	longevity	0.094458	0.101708	0.353034	8	longevity	g_Enterorhabdus	-0.0223963	0.0199278	0.261069	23
o_Actinomycetales	longevity	-0.151569	0.163437	0.353727	7	longevity	o_Bacillales	-0.0364376	0.0328312	0.267065	20
f_Actinomycetaceae	longevity	-0.151172	0.163433	0.354978	7	longevity	p_Bacteroidetes	0.0142889	0.0128866	0.267509	24
g_ErysipelotrichaceaeUCG003	longevity	-0.127456	0.138838	0.358612	16	longevity	g_Oscillibacter	0.0204794	0.0184886	0.268	23
c_Betaproteobacteria	longevity	-0.149779	0.164388	0.362224	14	longevity	g_RuminococcaceaeUCG013	0.0148109	0.0134825	0.271974	23
g_Ruminiclostridium9	longevity	-0.136925	0.152228	0.368401	16	longevity	c_Clostridia	0.01426	0.0131659	0.278762	23
p_Euryarchaeota	longevity	0.0741698	0.0827392	0.370024	13	longevity	g_RuminococcaceaeUCG003	0.0156004	0.0146473	0.286842	23
g_Lachnoclostridium	longevity	-0.158479	0.176845	0.370174	13	longevity	f_Ruminococcaceae	0.0135389	0.0129075	0.294216	24
f_Bacteroidaceae	longevity	-0.167775	0.195452	0.390675	11	longevity	o_Burkholderiales	-0.0138409	0.013342	0.299551	24
g_Bacteroides	longevity	-0.167775	0.195452	0.390675	11	longevity	c_Betaproteobacteria	-0.0136915	0.0133246	0.304167	24
g_RuminococcaceaeUCG014	longevity	0.12281	0.143736	0.392875	16	longevity	g_Lachnoclostridium	-0.0133062	0.01308	0.309013	24
g_RikenellaceaeRC9gutgroup	longevity	-0.0697216	0.0820596	0.395522	13	longevity	c_Bacteroidia	0.012901	0.0128863	0.316761	24
g_Ruminiclostridium5	longevity	-0.143014	0.171617	0.404658	13	longevity	o_Bacteroidales	0.012901	0.0128863	0.316761	24
f_Desulfovibrionaceae	longevity	0.129323	0.156396	0.408297	12	longevity	c_Deltaproteobacteria	0.014193	0.0142405	0.318927	23
g_Eubacteriumrectalegroup	longevity	0.156986	0.190887	0.410847	10	longevity	g_Peptococcus	-0.0226382	0.0230551	0.326141	23
g_Lachnospira	longevity	-0.185322	0.228634	0.417617	7	longevity	f_BacteroidalesS24	-0.0192203	0.0196286	0.327481	23
p_Actinobacteria	longevity	-0.12222	0.15136	0.419392	17	longevity	g_Coprobacter	0.0204347	0.0212628	0.336525	23
g_LachnospiraceaeUCG010	longevity	-0.131858	0.163605	0.420272	11	longevity	g_Hungatella	-0.0261813	0.0273703	0.338789	23
o_Desulfovibrionales	longevity	0.12123	0.151907	0.424837	13	longevity	g_Eubacteriumoxidoreducensgroup	0.0229334	0.0240886	0.341075	23
g_Oscillibacter	longevity	0.0837141	0.107202	0.43486	17	longevity	o_Desulfovibrionales	0.0130815	0.0142412	0.358325	23
g_Actinomyces	longevity	-0.0965305	0.126353	0.444883	10	longevity	f_Desulfovibrionaceae	0.0128576	0.0142356	0.366419	23
g_Faecalibacterium	longevity	0.122176	0.164588	0.457899	11	longevity	g_Eubacteriumfissicatenagroup	-0.0262519	0.0291826	0.368348	22
g_Anaerostipes	longevity	0.128503	0.174219	0.46076	13	longevity	g_Bifidobacterium	-0.0127808	0.014316	0.371984	24
f_Enterobacteriaceae	longevity	-0.149873	0.203513	0.461469	9	longevity	c_Coriobacteriia	-0.0112759	0.0130658	0.388129	24
o_Enterobacteriales	longevity	-0.149873	0.203513	0.461469	9	longevity	f_Coriobacteriaceae	-0.0112759	0.0130658	0.388129	24
f_Pasteurellaceae	longevity	-0.0808918	0.110119	0.462593	16	longevity	o_Coriobacteriales	-0.0112759	0.0130658	0.388129	24
o_Pasteurellales	longevity	-0.0808918	0.110119	0.462593	16	longevity	g_Sutterella	-0.0131603	0.0152869	0.3893	23
c_Bacteroidia	longevity	0.114211	0.156141	0.464501	14	longevity	g_Dialister	-0.0136195	0.0159965	0.394545	23
o_Bacteroidales	longevity	0.114211	0.156141	0.464501	14	longevity	f_Rhodospirillaceae	0.0160606	0.0189267	0.39612	23
f_FamilyXI	longevity	-0.0630411	0.0862027	0.464588	9	longevity	g_ChristensenellaceaeR	-0.0115801	0.0136787	0.397228	23
g_RuminococcaceaeUCG010	longevity	0.135243	0.194834	0.48759	8	longevity	f_ClostridialesvadinBB60group	0.0144659	0.0170931	0.397386	23
g_Eubacteriumventriosumgroup	longevity	-0.105453	0.153218	0.491291	15	longevity	g_RuminococcaceaeUCG005	0.0114385	0.0137729	0.406251	23
g_Ruminiclostridium6	longevity	0.0914943	0.133822	0.494163	16	longevity	f_Bifidobacteriaceae	-0.0117994	0.0142538	0.407777	24
p_Cyanobacteria	longevity	0.0787255	0.115183	0.494303	10	longevity	o_Bifidobacteriales	-0.0117994	0.0142538	0.407777	24
g_Subdoligranulum	longevity	0.114993	0.169387	0.497217	13	longevity	g_Parabacteroides	-0.0108779	0.01327	0.412368	24
g_Oxalobacter	longevity	-0.0623262	0.0927828	0.501747	11	longevity	c_Mollicutes	0.0134229	0.0163766	0.412423	23
g_Prevotella7	longevity	-0.0642024	0.0974101	0.509836	9	longevity	p_Tenericutes	0.0134229	0.0163766	0.412423	23
g_Holdemania	longevity	0.0662742	0.103207	0.520777	18	longevity	g_Eubacteriumruminantiumgroup	-0.015896	0.0200918	0.428847	23
o_Bacillales	longevity	0.0543861	0.0850131	0.522343	10	longevity	g_Coprococcus2	-0.01236	0.0163532	0.44976	23
g_Roseburia	longevity	-0.0962563	0.150538	0.522552	16	longevity	f_Clostridiaceae1	0.0108809	0.0146753	0.458425	23
g_Eubacteriumhalliigroup	longevity	0.114218	0.180791	0.527537	11	longevity	p_Proteobacteria	-0.00943124	0.012931	0.465787	24
g_Streptococcus	longevity	0.0898889	0.142463	0.528064	18	longevity	o_Rhodospirillales	0.0137081	0.0188364	0.46677	23
f_Christensenellaceae	longevity	-0.108783	0.17475	0.533608	11	longevity	g_Holdemania	-0.013419	0.0184794	0.467742	22
g_LachnospiraceaeNC2004group	longevity	-0.0819134	0.134126	0.541386	8	longevity	g_Eubacteriumeligensgroup	0.0103121	0.0144491	0.47542	23
g_Butyricicoccus	longevity	-0.0996718	0.168565	0.554321	9	longevity	c_Actinobacteria	-0.00971131	0.0136162	0.475711	24
g_Butyricimonas	longevity	-0.0706406	0.121471	0.560874	16	longevity	g_LachnospiraceaeND3007group	0.010048	0.0141502	0.477646	23
g_Oscillospira	longevity	0.0860987	0.150111	0.566261	11	longevity	g_Barnesiella	0.0101672	0.0146128	0.486571	23
g_Enterorhabdus	longevity	0.0708696	0.123804	0.567027	9	longevity	g_Methanobrevibacter	-0.0208441	0.0300918	0.488508	22
g_Olsenella	longevity	-0.0518431	0.0914651	0.570845	11	longevity	c_Negativicutes	-0.00869991	0.0129391	0.501347	24
g_Adlercreutzia	longevity	-0.0786636	0.140394	0.57527	10	longevity	o_Selenomonadales	-0.00869991	0.0129391	0.501347	24
g_Sutterella	longevity	0.086403	0.154721	0.576541	12	longevity	f_Verrucomicrobiaceae	-0.0107039	0.0160295	0.504285	23
o_MollicutesRF9	longevity	-0.0654818	0.11906	0.582327	16	longevity	g_Akkermansia	-0.0106228	0.01603	0.507535	23
g_Coprococcus2	longevity	-0.0872001	0.15954	0.584672	10	longevity	c_Verrucomicrobiae	-0.010603	0.0160295	0.508313	23
g_LachnospiraceaeUCG008	longevity	0.0588949	0.108484	0.587204	13	longevity	o_Verrucomicrobiales	-0.010603	0.0160295	0.508313	23
g_Romboutsia	longevity	-0.0725127	0.140878	0.606749	15	longevity	g_Butyrivibrio	0.0184548	0.0295908	0.532848	23
f_Alcaligenaceae	longevity	0.0678808	0.134661	0.614201	21	longevity	g_Collinsella	-0.00894719	0.0145702	0.539167	23
g_Blautia	longevity	-0.0881415	0.176808	0.618122	11	longevity	g_Alloprevotella	-0.0302642	0.0495082	0.541002	11
g_Eggerthella	longevity	-0.0562642	0.113852	0.621174	10	longevity	g_CandidatusSoleaferrea	-0.0135881	0.0222459	0.541323	23
g_Eubacteriumnodatumgroup	longevity	0.0414156	0.0857453	0.629091	10	longevity	f_Christensenellaceae	-0.00798952	0.0134945	0.553811	23
g_Bifidobacterium	longevity	0.060074	0.124494	0.62942	20	longevity	g_Turicibacter	-0.0108432	0.0183924	0.555494	23
g_Parabacteroides	longevity	-0.0922394	0.194377	0.635116	9	longevity	g_FamilyXIIIAD3011group	-0.00814465	0.0146739	0.578865	23
p_Firmicutes	longevity	0.0630436	0.132884	0.635196	20	longevity	g_LachnospiraceaeNK4A136group	0.00742061	0.0133715	0.578923	23
g_Eubacteriumxylanophilumgroup	longevity	-0.0823189	0.174033	0.636208	11	longevity	f_Porphyromonadaceae	-0.00720529	0.0129966	0.579305	24
g_DefluviitaleaceaeUCG011	longevity	0.061857	0.132347	0.640224	11	longevity	f_Veillonellaceae	-0.00763442	0.0138045	0.580236	24
g_LachnospiraceaeFCS020group	longevity	0.0586104	0.127836	0.646608	17	longevity	g_Allisonella	0.0194276	0.0352478	0.581516	17
g_Slackia	longevity	0.0556728	0.123862	0.653089	9	longevity	f_Prevotellaceae	0.00782728	0.014459	0.588271	23
f_Lachnospiraceae	longevity	0.0633976	0.14128	0.653621	18	longevity	g_Odoribacter	-0.00774524	0.0144301	0.591446	23
c_Bacilli	longevity	0.0628824	0.140755	0.655054	18	longevity	g_Clostridiumsensustricto1	0.00756244	0.014727	0.607597	23
g_Ruminococcus1	longevity	-0.0784252	0.175635	0.655218	12	longevity	f_Acidaminococcaceae	-0.00801885	0.0157262	0.610119	23
o_Lactobacillales	longevity	0.0637632	0.142881	0.655404	17	longevity	f_Oxalobacteraceae	0.0122079	0.0241977	0.613904	23
g_Clostridiumsensustricto1	longevity	-0.0790933	0.185615	0.670025	8	longevity	g_Howardella	-0.0140159	0.0283995	0.621641	23
c_Lentisphaeria	longevity	0.0417613	0.0993639	0.674277	10	longevity	g_Anaerotruncus	-0.00655777	0.0136037	0.629766	23
o_Victivallales	longevity	0.0417613	0.0993639	0.674277	10	longevity	f_Bacteroidaceae	0.00611976	0.0128988	0.635183	24
c_Actinobacteria	longevity	-0.0563954	0.134903	0.675916	20	longevity	g_Bacteroides	0.00611976	0.0128988	0.635183	24
g_RuminococcaceaeUCG003	longevity	0.0599825	0.145685	0.68054	15	longevity	g_Butyricimonas	-0.00774803	0.0168214	0.645081	23
g_Anaerotruncus	longevity	0.0711619	0.17484	0.684	12	longevity	g_Lachnospira	0.00619423	0.0135826	0.648361	24
g_Flavonifractor	longevity	0.0635975	0.159946	0.690912	10	longevity	g_Paraprevotella	0.00943263	0.0208818	0.651474	23
g_Dialister	longevity	0.0628388	0.158666	0.692073	11	longevity	g_LachnospiraceaeFCS020group	-0.00669988	0.0148369	0.65158	23
g_Butyrivibrio	longevity	-0.0278399	0.0712023	0.695799	16	longevity	g_Intestinibacter	-0.00702864	0.015735	0.6551	23
g_Erysipelatoclostridium	longevity	-0.0459918	0.121397	0.704796	15	longevity	g_Fusicatenibacter	0.00582549	0.013242	0.659991	24
f_Clostridiaceae1	longevity	-0.0674006	0.185912	0.716948	9	longevity	g_Intestinimonas	-0.00688475	0.0159361	0.665725	23
g_Eubacteriumoxidoreducensgroup	longevity	0.0597361	0.165575	0.718264	5	longevity	g_Adlercreutzia	0.00786483	0.0190341	0.679462	23
g_Eubacteriumruminantiumgroup	longevity	-0.035051	0.0996057	0.724915	18	longevity	g_Anaerofilum	0.00988144	0.0243376	0.684731	23
g_Sellimonas	longevity	-0.025054	0.076199	0.742309	13	longevity	c_Methanobacteria	-0.0119835	0.0297262	0.686853	22
g_RuminococcaceaeUCG002	longevity	0.0400647	0.123841	0.746304	24	longevity	o_Methanobacteriales	-0.0119835	0.0297262	0.686853	22
g_Catenibacterium	longevity	-0.0390719	0.121162	0.747092	5	longevity	f_Methanobacteriaceae	-0.0119835	0.0297262	0.686853	22
p_Verrucomicrobia	longevity	-0.0507662	0.159365	0.750066	10	longevity	g_Terrisporobacter	0.00851712	0.0214863	0.691812	23
p_Lentisphaerae	longevity	0.0293861	0.094821	0.756628	11	longevity	g_Senegalimassilia	0.00781142	0.0208237	0.70757	23
g_Anaerofilum	longevity	-0.0300203	0.0969041	0.756718	12	longevity	g_Subdoligranulum	0.00479422	0.0131434	0.715289	24
g_Turicibacter	longevity	0.0343002	0.119691	0.774439	14	longevity	p_Verrucomicrobia	-0.00556814	0.0157333	0.723408	23
f_Bifidobacteriaceae	longevity	0.0318953	0.124354	0.797575	21	longevity	f_Victivallaceae	-0.00879015	0.0283479	0.756499	23
o_Bifidobacteriales	longevity	0.0318953	0.124354	0.797575	21	longevity	g_Catenibacterium	0.0108852	0.0353063	0.757849	17
c_Mollicutes	longevity	-0.0381742	0.149554	0.798528	11	longevity	o_MollicutesRF9	0.00517397	0.0171927	0.76346	23
p_Tenericutes	longevity	-0.0381742	0.149554	0.798528	11	longevity	f_FamilyXI	-0.0110436	0.0368239	0.764252	16
g_Eisenbergiella	longevity	-0.0241591	0.101529	0.811917	12	longevity	g_RuminococcaceaeUCG002	-0.00393393	0.0133283	0.767875	24
f_Peptococcaceae	longevity	-0.0319544	0.145819	0.826543	10	longevity	o_NB1n	-0.006915	0.0244508	0.777321	23
f_Streptococcaceae	longevity	-0.0281199	0.141345	0.842306	19	longevity	g_Victivallis	0.0104906	0.0374465	0.779363	16
g_Methanobrevibacter	longevity	0.0201651	0.106346	0.84961	7	longevity	g_Tyzzerella3	-0.0064717	0.0239954	0.787387	23
o_Burkholderiales	longevity	-0.0326103	0.176839	0.853694	12	longevity	g_Lactobacillus	-0.00545409	0.0210486	0.795543	23
c_Coriobacteriia	longevity	-0.0250663	0.138106	0.855975	20	longevity	g_Marvinbryantia	-0.0037856	0.0158927	0.811729	23
f_Coriobacteriaceae	longevity	-0.0250663	0.138106	0.855975	20	longevity	g_Eisenbergiella	-0.00553223	0.0233264	0.812528	23
o_Coriobacteriales	longevity	-0.0250663	0.138106	0.855975	20	longevity	g_Ruminococcustorquesgroup	-0.00305607	0.0130725	0.815157	24
c_Verrucomicrobiae	longevity	-0.0252758	0.150583	0.866699	11	longevity	g_ErysipelotrichaceaeUCG003	-0.00333335	0.0143266	0.816019	23
o_Verrucomicrobiales	longevity	-0.0252758	0.150583	0.866699	11	longevity	g_RuminococcaceaeUCG014	-0.00336241	0.0145759	0.817562	23
g_Akkermansia	longevity	-0.0252524	0.150601	0.866837	11	longevity	c_Alphaproteobacteria	0.00403226	0.0178581	0.821361	23
f_Verrucomicrobiaceae	longevity	-0.0251657	0.150599	0.867288	11	longevity	f_Lactobacillaceae	0.00451601	0.0208928	0.828869	23
g_Lactococcus	longevity	-0.0146248	0.0878597	0.867798	11	longevity	g_Anaerostipes	0.00274624	0.0134135	0.837778	24
g_Desulfovibrio	longevity	-0.0218932	0.132153	0.86842	11	longevity	c_Lentisphaeria	0.00514094	0.0257398	0.841694	23
g_LachnospiraceaeUCG004	longevity	-0.0232475	0.146935	0.874286	15	longevity	o_Victivallales	0.00514094	0.0257398	0.841694	23
g_Terrisporobacter	longevity	0.0221681	0.150992	0.883277	6	longevity	g_Prevotella7	0.00546966	0.0295687	0.853243	23
c_Deltaproteobacteria	longevity	0.0197899	0.151408	0.896008	13	longevity	g_LachnospiraceaeUCG001	0.00305369	0.0172812	0.859739	23
o_Rhodospirillales	longevity	0.0135198	0.117656	0.908517	15	longevity	g_Bilophila	0.00247259	0.0154212	0.872616	23
g_RuminococcaceaeUCG004	longevity	0.0164633	0.143579	0.908712	10	longevity	g_LachnospiraceaeUCG008	-0.0033193	0.0208312	0.873399	23
g_Eubacteriumbrachygroup	longevity	-0.00858277	0.0938937	0.927167	11	longevity	p_Firmicutes	-0.00202557	0.0128964	0.875193	24
g_Escherichia	longevity	0.0135208	0.14964	0.928005	14	longevity	g_Roseburia	-0.00198536	0.0130437	0.879022	24
c_Negativicutes	longevity	-0.0156424	0.181436	0.931296	12	longevity	p_Lentisphaerae	0.00390424	0.0257282	0.879385	23
o_Selenomonadales	longevity	-0.0156424	0.181436	0.931296	12	longevity	g_Coprococcus1	-0.00201069	0.0135332	0.881889	23
g_Coprococcus1	longevity	-0.0121553	0.160479	0.939623	13	longevity	p_Euryarchaeota	-0.00416517	0.0291562	0.886403	22
g_RuminococcaceaeUCG005	longevity	0.00995654	0.150181	0.947141	14	longevity	g_RuminococcaceaeUCG010	0.00199963	0.0154148	0.896787	23
f_Veillonellaceae	longevity	0.00748782	0.121361	0.950803	20	longevity	g_Ruminiclostridium6	-0.00189304	0.0151119	0.900311	23
g_Alistipes	longevity	0.010702	0.177657	0.951965	13	longevity	g_Lactococcus	0.00343679	0.0281156	0.902711	22
g_Barnesiella	longevity	0.00746497	0.147138	0.959537	16	longevity	g_Eubacteriumhalliigroup	0.00144598	0.0135353	0.914923	24
g_Ruminococcustorquesgroup	longevity	0.00842166	0.169622	0.960402	13	longevity	g_Oxalobacter	0.00241083	0.0254804	0.924621	23
f_Peptostreptococcaceae	longevity	-0.00659213	0.139766	0.962381	15	longevity	g_Ruminococcusgauvreauiigroup	-0.00134569	0.0151486	0.929215	23
g_RuminococcaceaeUCG013	longevity	0.00592262	0.148827	0.968256	15	longevity	f_Lachnospiraceae	0.00112371	0.0128841	0.930499	24
g_ChristensenellaceaeR	longevity	0.00752159	0.190907	0.968572	11	longevity	g_Prevotella9	0.00151331	0.0175273	0.931196	23
g_Bilophila	longevity	-0.00557183	0.1575	0.971779	12	longevity	g_Ruminiclostridium9	-0.00112982	0.0135506	0.933551	23
g_RuminococcaceaeUCG009	longevity	0.0043155	0.123724	0.972175	11	longevity	g_LachnospiraceaeUCG010	0.00111491	0.0152634	0.94177	23
g_LachnospiraceaeUCG001	longevity	-0.00383556	0.1188	0.974244	17	longevity	g_Ruminococcus1	-0.000785378	0.0136015	0.953954	23
g_Ruminococcusgauvreauiigroup	longevity	0.00405201	0.166237	0.980554	11	longevity	g_Oscillospira	-0.000793914	0.0173411	0.963484	23
g_Phascolarctobacterium	longevity	0.00320673	0.150542	0.983005	11	longevity	g_RuminococcaceaeNK4A214group	0.000590105	0.0141778	0.9668	23
						longevity	g_LachnospiraceaeUCG004	-6.5114e-05	0.0146553	0.996455	23
