# Supplementary material for: Mendelian randomization analyses reveal causal relationships between the human microbiome and longevity
Source: Sci Rep. 2023 Mar 29;13:5127. doi: 10.1038/s41598-023-31115-8 (PMC10052271; doi:10.1038/s41598-023-31115-8)
Supplement: Supplementary file 6 — Supplementary Table 5. [file 41598_2023_31115_MOESM6_ESM.xlsx]

## Sheet: Supplementary Table 5
Supplementary Table 5. Two-sample BMR identified causal relationships between the gut micrbiome and longevity in the Dutch cohort.
		from microbiome to longevity				from longevity to microbiome
exposure	outcome	b	se	p	n	exposure	outcome	b	se	p	n
f_Verrucomicrobiaceae	longevity	-0.249526	0.0970775	0.0101586	16	longevity	g_Burkholderiales_noname	-0.0688984	0.0298115	0.0208253	24
c_Verrucomicrobiae	longevity	-0.249523	0.0970794	0.010161	16	longevity	f_Oscillospiraceae	0.0419787	0.0197156	0.0332372	24
p_Verrucomicrobia	longevity	-0.249518	0.0970788	0.010162	16	longevity	g_Oscillibacter	0.0418824	0.0197183	0.033667	24
g_Akkermansia	longevity	-0.24944	0.097064	0.0101743	16	longevity	g_Parasutterella	-0.056302	0.0266816	0.0348458	24
f_Veillonellaceae	longevity	0.22664	0.101375	0.0253747	12	longevity	g_Holdemania	0.0467875	0.0302864	0.122386	24
c_Bacteroidia	longevity	0.229914	0.108379	0.0338894	13	longevity	g_Oxalobacter	-0.0494547	0.0321018	0.123424	24
f_Sutterellaceae	longevity	-0.287772	0.14594	0.0486271	8	longevity	f_Oxalobacteraceae	-0.0493324	0.0320987	0.124318	24
g_Flavonifractor	longevity	0.214985	0.112598	0.0562207	5	longevity	g_Collinsella	0.0308402	0.0201926	0.126686	24
g_Haemophilus	longevity	-0.187541	0.0986452	0.0572801	6	longevity	c_Deltaproteobacteria	-0.0291312	0.0202978	0.151232	24
g_Lachnospiraceae_noname	longevity	0.285947	0.15266	0.0610545	8	longevity	o_Desulfovibrionales	-0.0291313	0.0202979	0.151233	24
c_Bacilli	longevity	-0.155474	0.0835045	0.0626223	14	longevity	f_Desulfovibrionaceae	-0.0291153	0.0202984	0.151468	24
g_Blautia	longevity	-0.21546	0.124609	0.0837941	12	longevity	g_Lachnospiraceae_noname	-0.0276556	0.0196577	0.15947	24
g_Ruminococcus	longevity	-0.200706	0.12155	0.0986931	11	longevity	g_Phascolarctobacterium	-0.0498914	0.0363499	0.169899	24
g_Faecalibacterium	longevity	0.250957	0.155614	0.106811	8	longevity	f_Clostridiales_noname	0.0323413	0.025072	0.197073	24
o_Lactobacillales	longevity	-0.140184	0.0881895	0.11193	12	longevity	g_Sutterellaceae_unclassified	0.039158	0.0306478	0.201362	24
g_Adlercreutzia	longevity	0.18772	0.119929	0.11752	6	longevity	c_Negativicutes	-0.0259607	0.021221	0.221198	24
g_Coprobacter	longevity	-0.158568	0.10334	0.124924	7	longevity	g_Eubacterium	-0.023295	0.0195006	0.232253	24
g_Odoribacter	longevity	0.179429	0.121874	0.140953	11	longevity	f_Eubacteriaceae	-0.0232563	0.019499	0.232991	24
g_Phascolarctobacterium	longevity	0.108716	0.0748521	0.146388	10	longevity	g_Subdoligranulum	-0.0230492	0.0193645	0.233934	24
g_Parabacteroides	longevity	-0.159684	0.111823	0.153288	14	longevity	g_Dialister	-0.0334497	0.0307046	0.275976	24
c_Clostridia	longevity	0.221239	0.157186	0.159279	7	longevity	g_Pseudoflavonifractor	0.0310522	0.0293741	0.290452	23
g_Oscillibacter	longevity	-0.180587	0.135653	0.183111	9	longevity	f_Porphyromonadaceae	0.0203481	0.019637	0.300103	24
g_Oxalobacter	longevity	0.0910029	0.0749371	0.224599	12	longevity	c_Clostridia	-0.0200543	0.0197414	0.309702	23
c_Negativicutes	longevity	-0.180535	0.150195	0.229363	7	longevity	f_Prevotellaceae	-0.0193568	0.0208012	0.352082	24
g_Escherichia	longevity	0.123468	0.108947	0.257097	11	longevity	g_Parabacteroides	0.0176756	0.0199902	0.376581	24
f_Prevotellaceae	longevity	0.14023	0.133328	0.292906	9	longevity	g_Sutterella	0.0200027	0.0226978	0.378176	24
f_Streptococcaceae	longevity	-0.0699909	0.0685132	0.306985	17	longevity	g_Paraprevotella	-0.0230104	0.02699	0.393908	24
f_Oscillospiraceae	longevity	-0.142063	0.141733	0.316184	8	longevity	g_Anaerotruncus	0.0403975	0.0475675	0.395733	23
g_Prevotella	longevity	0.121069	0.122499	0.322993	9	longevity	g_Veillonella	0.0283786	0.0338447	0.401753	24
f_Enterobacteriaceae	longevity	0.172215	0.180781	0.340784	5	longevity	g_Roseburia	-0.0162561	0.0194975	0.40442	24
o_Enterobacteriales	longevity	0.172205	0.180792	0.340839	5	longevity	f_Erysipelotrichaceae	0.0182294	0.0232104	0.432221	24
o_Pasteurellales	longevity	-0.132671	0.139686	0.342223	3	longevity	o_Erysipelotrichales	0.0181992	0.0232103	0.432981	24
f_Pasteurellaceae	longevity	-0.132674	0.139704	0.342275	3	longevity	c_Erysipelotrichia	0.0181975	0.0232103	0.433023	24
g_Coprococcus	longevity	-0.114492	0.121317	0.3453	11	longevity	g_Alistipes	-0.0148208	0.0192153	0.440528	24
g_Streptococcus	longevity	-0.0661258	0.0755675	0.381543	14	longevity	f_Rikenellaceae	-0.014796	0.0192111	0.441193	24
g_Roseburia	longevity	-0.0906427	0.106721	0.395689	15	longevity	f_Ruminococcaceae	-0.0148063	0.0194089	0.445547	24
f_Lactobacillaceae	longevity	-0.0440302	0.0562591	0.433843	13	longevity	f_Sutterellaceae	0.0138774	0.0196098	0.479146	24
g_Eubacterium	longevity	0.110246	0.145961	0.450061	8	longevity	g_Dorea	-0.0142718	0.0202486	0.480916	24
f_Eubacteriaceae	longevity	0.110061	0.145976	0.450869	8	longevity	g_Prevotella	-0.0151288	0.021946	0.490593	24
g_Erysipelotrichaceae_noname	longevity	0.0520277	0.0718279	0.468858	13	longevity	c_Bacteroidia	0.0132389	0.0194956	0.497094	24
g_Lactobacillus	longevity	-0.0419525	0.0591771	0.478367	12	longevity	g_Coprococcus	-0.0144148	0.0212431	0.497415	24
c_Erysipelotrichia	longevity	0.0936881	0.133573	0.483053	8	longevity	g_Desulfovibrio	0.0210694	0.0315063	0.503664	24
o_Erysipelotrichales	longevity	0.0936787	0.133563	0.483066	8	longevity	f_Coriobacteriaceae	0.01251	0.0195721	0.522708	24
f_Erysipelotrichaceae	longevity	0.0935991	0.133569	0.483457	8	longevity	g_Eggerthella	0.0241235	0.0378315	0.523698	24
f_Lachnospiraceae	longevity	-0.0797136	0.124021	0.520392	12	longevity	p_Verrucomicrobia	-0.0137685	0.0222198	0.535487	23
f_Clostridiales_noname	longevity	-0.075118	0.117772	0.523586	8	longevity	g_Ruminococcaceae_noname	0.0263632	0.0431784	0.541487	24
c_Betaproteobacteria	longevity	-0.073945	0.117457	0.52899	13	longevity	g_Adlercreutzia	-0.0160576	0.0287598	0.576616	24
g_Paraprevotella	longevity	-0.0580597	0.0937753	0.535826	11	longevity	g_Odoribacter	-0.0113618	0.0207637	0.584246	24
g_Butyrivibrio	longevity	0.0349441	0.0567454	0.538024	10	longevity	g_Gordonibacter	-0.0270508	0.0500645	0.588977	24
g_Sutterella	longevity	-0.0986456	0.160385	0.538517	5	longevity	c_Betaproteobacteria	0.0102358	0.0197722	0.604679	23
g_Ruminococcaceae_noname	longevity	-0.0385069	0.0626883	0.539043	9	longevity	o_Lactobacillales	-0.0131973	0.0264625	0.617979	24
g_Burkholderiales_noname	longevity	-0.0452936	0.075852	0.55042	13	longevity	g_Flavonifractor	0.017378	0.0349176	0.618704	24
g_Parasutterella	longevity	-0.0479542	0.0830893	0.563845	14	longevity	g_Akkermansia	-0.0100709	0.021817	0.644362	24
p_Proteobacteria	longevity	0.0725573	0.129897	0.576452	11	longevity	c_Verrucomicrobiae	-0.00998911	0.021818	0.647068	24
f_Ruminococcaceae	longevity	0.0819957	0.163771	0.616601	7	longevity	f_Verrucomicrobiaceae	-0.00998803	0.0218179	0.647103	24
f_Oxalobacteraceae	longevity	0.0398934	0.0811886	0.623167	10	longevity	g_Clostridium	0.0126471	0.0278948	0.650271	24
f_Porphyromonadaceae	longevity	-0.0462558	0.10006	0.643879	18	longevity	f_Micrococcaceae	-0.0171933	0.0390022	0.659337	24
g_Anaerotruncus	longevity	-0.0323896	0.0735425	0.659633	6	longevity	g_Rothia	-0.0163039	0.038723	0.673726	24
g_Subdoligranulum	longevity	0.0443994	0.107571	0.679794	16	longevity	g_Ruminococcus	0.00864272	0.0208228	0.678098	24
f_Coriobacteriaceae	longevity	-0.0554205	0.134446	0.680182	9	longevity	g_Streptococcus	-0.0123073	0.0299138	0.680761	24
g_Rothia	longevity	0.0310428	0.0768257	0.686162	7	longevity	c_Actinobacteria	-0.0146953	0.0366229	0.688228	24
f_Desulfovibrionaceae	longevity	0.0437096	0.160644	0.785553	6	longevity	o_Actinomycetales	-0.0146953	0.0366229	0.688228	24
c_Deltaproteobacteria	longevity	0.0436954	0.160634	0.785608	6	longevity	g_Faecalibacterium	-0.00640169	0.019449	0.74204	24
o_Desulfovibrionales	longevity	0.0436824	0.160627	0.785661	6	longevity	f_Streptococcaceae	-0.00947922	0.0289227	0.743106	24
g_Dorea	longevity	-0.0324097	0.130056	0.803207	10	longevity	g_Escherichia	-0.0072485	0.0226305	0.748743	24
g_Sutterellaceae_unclassified	longevity	0.0266344	0.127394	0.834393	6	longevity	f_Clostridiaceae	0.00863165	0.027727	0.755566	24
f_Micrococcaceae	longevity	0.016069	0.0903025	0.858765	5	longevity	g_Lactobacillus	-0.0116397	0.0411958	0.777524	24
g_Pseudoflavonifractor	longevity	-0.0162866	0.0932273	0.861317	10	longevity	f_Lactobacillaceae	-0.0116079	0.0412152	0.778219	24
g_Veillonella	longevity	0.0147494	0.0849983	0.862238	8	longevity	o_Enterobacteriales	-0.00615391	0.022293	0.782512	24
f_Clostridiaceae	longevity	-0.0152954	0.0899128	0.864921	10	longevity	f_Enterobacteriaceae	-0.0061409	0.0222929	0.78296	24
g_Clostridium	longevity	-0.0140229	0.0870971	0.872091	11	longevity	c_Bacilli	-0.00675542	0.0262739	0.79709	24
g_Eggerthella	longevity	0.0134257	0.0917599	0.883674	6	longevity	f_Pasteurellaceae	-0.00720304	0.0343612	0.833959	24
f_Rikenellaceae	longevity	-0.0135096	0.123387	0.912814	12	longevity	o_Pasteurellales	-0.00720172	0.0343612	0.833989	24
g_Alistipes	longevity	-0.0131325	0.123308	0.915184	12	longevity	g_Coprobacter	-0.00543474	0.0276562	0.844211	24
c_Actinobacteria	longevity	0.00943071	0.124641	0.939687	3	longevity	g_Blautia	-0.00373779	0.0205788	0.855871	24
o_Actinomycetales	longevity	0.00943071	0.124641	0.939687	3	longevity	f_Veillonellaceae	-0.00188197	0.0232545	0.935498	24
g_Dialister	longevity	0.00761632	0.108447	0.94401	6	longevity	f_Lachnospiraceae	0.00125068	0.0199489	0.95001	23
g_Collinsella	longevity	-0.00951498	0.137514	0.944836	8	longevity	p_Proteobacteria	-0.00109607	0.0204804	0.957319	21
						longevity	g_Butyrivibrio	0.00223393	0.0455449	0.96088	23
						longevity	g_Haemophilus	0.000924074	0.0345455	0.97866	24
						longevity	g_Erysipelotrichaceae_noname	0.000224644	0.0318905	0.99438	24
						longevity	c_Gammaproteobacteria	-0.000104105	0.0214762	0.996132	23
