# Supplementary material for: Mendelian randomization analyses reveal causal relationships between the human microbiome and longevity
Source: Sci Rep. 2023 Mar 29;13:5127. doi: 10.1038/s41598-023-31115-8 (PMC10052271; doi:10.1038/s41598-023-31115-8)
Supplement: Supplementary file 7 — Supplementary Table 6. [file 41598_2023_31115_MOESM7_ESM.xlsx]

## Sheet: Supplementary Table 6
Supplementary Table 6. Two-sample BMR identified causal relationships between the gut micrbiome and longevity in the Finnish cohort.
		from microbiome to longevity				from longevity to microbiome
exposure	outcome	b	se	p	n	exposure	outcome	b	se	p	n
Sutterella	longevity	-0.39659	0.108757	0.000265778	9	longevity	Akkermansia_muciniphila	-0.067737	0.0247699	0.00624465	25
Bifidobacterium_catenulatum	longevity	0.312467	0.093019	0.000781763	14	longevity	Acinetobacter	-0.013118	0.00495507	0.00811154	25
Bacteroides_sp003545565	longevity	0.491273	0.154405	0.00146401	11	longevity	Akkermansia	-0.0684461	0.0259082	0.00824505	25
Faecalicoccus_pleomorphus	longevity	0.542578	0.19209	0.00473389	17	longevity	Holdemania	0.0370783	0.0142517	0.00927714	25
Pyramidobacter	longevity	1.00052	0.354442	0.0047604	15	longevity	Holdemania_sp900120005	0.0439749	0.0171071	0.0101532	25
Eubacteriaceae	longevity	-1.10996	0.393785	0.00482202	19	longevity	UBA7182	0.0179222	0.00731177	0.0142402	25
Coprobacillus	longevity	-0.352717	0.129207	0.00633607	20	longevity	Verrucomicrobiae	-0.0376736	0.0157106	0.0164861	25
UBA1206_sp000433115	longevity	0.259419	0.0970949	0.00754427	23	longevity	Aggregatibacter	0.0212737	0.00897572	0.0177814	24
Odoribacter	longevity	-0.346576	0.129939	0.00764825	12	longevity	Bacteroidales	0.0244751	0.0103368	0.0178965	25
Porphyromonas_gingivalis	longevity	-0.599474	0.225796	0.00793226	12	longevity	Verrucomicrobiales	-0.0484591	0.0204779	0.0179615	25
Spirochaetia	longevity	0.687336	0.263077	0.0089836	39	longevity	Blautia_A_sp000285855	0.0192421	0.00829914	0.0204183	25
Shewanella	longevity	1.40312	0.546427	0.0102345	11	longevity	Rikenellaceae	0.0357363	0.0157978	0.0236912	25
Chromobacteriaceae	longevity	1.02915	0.40728	0.0115082	26	longevity	Microvirga	0.0118447	0.00525313	0.0241463	25
Bacteroides_ovatus	longevity	0.319394	0.130128	0.0141098	16	longevity	Faecalibacterium	0.0231918	0.0103957	0.0256868	25
Escherichia_flexneri	longevity	-0.262993	0.109416	0.0162341	22	longevity	Massiliomicrobiota	0.0339006	0.015213	0.0258538	25
Blautia_A_sp002159835	longevity	-0.521366	0.219734	0.0176581	15	longevity	UBA1448	0.0173985	0.00784502	0.02657	25
TMED109	longevity	-0.625956	0.266139	0.0186734	20	longevity	Blautia_A_sp900066145	0.0216781	0.00989639	0.0284878	24
Negativibacillus	longevity	-0.355934	0.157356	0.0236999	11	longevity	Ruminococcus	-0.0149951	0.00686857	0.0290252	25
Methylophilaceae	longevity	-1.34656	0.600989	0.0250541	12	longevity	Bacteroidia	0.0181825	0.00835306	0.0294996	25
CAG-448	longevity	-0.273252	0.123043	0.0263655	15	longevity	Paenibacillales	0.00465356	0.00213864	0.0295599	25
CAG-349	longevity	0.171107	0.0778029	0.0278608	23	longevity	Massiliomicrobiota_sp002160815	0.0278014	0.0130837	0.0335956	25
Klebsiella	longevity	0.249042	0.113683	0.0284759	34	longevity	Coprobacillus	0.0291615	0.0140885	0.0384632	25
UBA6960	longevity	-0.798536	0.369882	0.0308584	15	longevity	UBA1448_sp002329405	0.0144406	0.00722449	0.0456255	25
Pseudoflavonifractor	longevity	-0.463374	0.215691	0.0316884	20	longevity	Agathobacter_sp000434275	0.0402326	0.0201929	0.0463255	25
Pseudomonas_aeruginosa	longevity	0.575275	0.271315	0.0339788	18	longevity	Faecalitalea_cylindroides	0.0217647	0.0109283	0.046416	25
Enterococcaceae	longevity	-0.590749	0.281288	0.0357146	28	longevity	Fournierella_massiliensis	0.0134923	0.00685904	0.049173	25
Enterococcaceae	longevity	-0.590749	0.281288	0.0357146	28	longevity	Lactococcus_lactis	0.0231369	0.0120129	0.0495104	25
Holdemania_massiliensis	longevity	0.254202	0.12166	0.0366672	22	longevity	Victivallaceae	-0.0388147	0.0198224	0.0502148	25
Coprobacter_secundus	longevity	-0.468259	0.224461	0.0369656	7	longevity	Coprobacillus_cateniformis	0.0246641	0.012687	0.0518911	25
Eubacterium_F_sp000434115	longevity	-0.199216	0.0957731	0.0375177	21	longevity	UBA8621	-0.0119916	0.00624174	0.0547076	25
RUG147	longevity	1.15245	0.55485	0.0377968	6	longevity	Negativicutes	0.0193533	0.0101	0.0553443	25
V9D3004	longevity	-0.333462	0.160699	0.0379804	19	longevity	UBA7182_sp002491115	0.0115085	0.00601627	0.0557608	25
Leclercia	longevity	-0.54001	0.267872	0.0438075	19	longevity	Bacteroides_xylanisolvens	0.0337803	0.0177385	0.056865	25
RUG420_sp900317985	longevity	0.680801	0.338471	0.0442827	15	longevity	CAG-170_sp003516765	-0.0325688	0.0171188	0.057104	25
Faecalicoccus	longevity	0.318754	0.159278	0.0453659	19	longevity	F0428	0.0201942	0.0106825	0.0587051	25
SAR324	longevity	1.12268	0.562535	0.0459616	15	longevity	Alistipes_shahii	0.0356362	0.0189821	0.0604687	25
Escherichia_coli	longevity	-0.178507	0.090254	0.0479475	12	longevity	Alphaproteobacteria	-0.0118338	0.00637364	0.0633572	25
RUG147_sp900315495	longevity	1.05953	0.540634	0.0500209	7	longevity	Thermoplasmatota	-0.00806986	0.00435802	0.064065	25
Rubneribacter_sp002159915	longevity	0.471066	0.24327	0.0528199	14	longevity	Holdemania_filiformis	0.0236947	0.0128019	0.0641864	25
Demequinaceae	longevity	-0.775469	0.402841	0.0542295	14	longevity	Negativibacillus	0.0251333	0.0136748	0.0660724	24
Roseibacillus	longevity	-0.989778	0.514942	0.0545916	5	longevity	Salmonella	-0.0189388	0.0103056	0.066104	25
Burkholderia	longevity	-0.926432	0.485599	0.0564156	15	longevity	Moraxellaceae	-0.00739464	0.00403839	0.0670878	25
UBA7182_sp002491115	longevity	-0.622785	0.329091	0.0584323	19	longevity	Gemella	-0.0138073	0.00757761	0.068437	25
Coprobacillus_cateniformis	longevity	-0.256807	0.136005	0.0589975	20	longevity	Hungatella_sp900155545	0.0136593	0.00750516	0.0687601	25
Mycoplasmataceae	longevity	-0.566146	0.299945	0.0590934	21	longevity	Acidaminococcus	0.0297032	0.0165444	0.0725958	25
Faecalicatena_lactaris	longevity	-0.206633	0.109603	0.0593906	19	longevity	UBA6960	0.0102132	0.00572106	0.074229	25
UBA6382	longevity	0.377396	0.201331	0.0608613	17	longevity	Klebsiella	-0.0216489	0.0122945	0.0782622	25
UBA7102_sp002315655	longevity	0.529183	0.287919	0.0660687	17	longevity	Bacillales_A	0.00480959	0.0027412	0.0793352	25
Parabacteroides	longevity	-0.192328	0.104716	0.066259	23	longevity	CAG-1031	0.0330661	0.0188662	0.0796602	25
Helicobacter	longevity	-0.630887	0.345827	0.0681093	18	longevity	Merdibacter_massiliensis	0.0188558	0.0107585	0.0796653	25
Psychroserpens	longevity	0.433551	0.239019	0.0696968	18	longevity	Clostridia	0.00874246	0.0049946	0.0800522	25
UCG-010_sp003150215	longevity	-0.229273	0.126471	0.0698555	14	longevity	Bacillus_U	-0.0130376	0.00752847	0.0833148	25
Bacteroidales	longevity	0.433576	0.241027	0.0720396	13	longevity	GCA-900066495_sp900066495	-0.0183279	0.0106375	0.0848993	25
Vibrio	longevity	0.925643	0.5208	0.075511	23	longevity	Synergistaceae	-0.014612	0.008574	0.0883401	25
CAG-776	longevity	-0.179747	0.102156	0.0784881	23	longevity	Erysipelotrichaceae	0.0176163	0.0103953	0.090145	24
Clostridium_tertium	longevity	-0.444119	0.252839	0.0789987	16	longevity	Pseudomonas_aeruginosa	-0.0108279	0.00641659	0.0915113	25
Geobacter_C	longevity	0.662788	0.379213	0.0804991	13	longevity	CAG-590_sp000431135	0.0170534	0.0101542	0.0930655	25
Ruminococcus_C_sp000437255	longevity	-0.214773	0.123444	0.0818863	18	longevity	GCA-900066495	-0.0199965	0.0119952	0.0955056	25
UBA1375_sp002305795	longevity	-0.364517	0.210235	0.0829439	17	longevity	Lachnospirales	0.0128295	0.00773196	0.0970593	25
UBA5394_sp002409725	longevity	-0.33043	0.191736	0.0848241	20	longevity	Proteus	-0.0125692	0.00761755	0.0989366	25
QALR01_sp003150035	longevity	0.461753	0.26975	0.0869368	9	longevity	Syntrophomonadia	0.00542615	0.00329114	0.0992061	25
Massiliomicrobiota_sp002160815	longevity	0.196725	0.116493	0.0912706	27	longevity	Faecalicatena_torques	0.0270681	0.0164889	0.100675	25
Aneurinibacillales	longevity	-0.67843	0.402038	0.0915118	18	longevity	Rhodocyclaceae	0.00682612	0.00418142	0.102576	25
Parabacteroides_johnsonii	longevity	-0.19144	0.115551	0.0975677	23	longevity	Prevotella_melaninogenica	0.0217739	0.013386	0.103818	25
Blautia	longevity	0.251475	0.152597	0.0993607	23	longevity	Sutterella	0.0459537	0.0282716	0.10407	25
Pararhizobium	longevity	-0.667232	0.405678	0.100025	23	longevity	Actinomycetaceae	-0.0132102	0.00829575	0.111294	25
CAG-776_sp000438195	longevity	-0.185966	0.113101	0.100126	23	longevity	Bacteroides_stercoris	-0.0363036	0.0230511	0.115275	25
Fusobacteriia	longevity	0.632657	0.384967	0.100299	19	longevity	Ruminococcaceae	0.0131567	0.00837061	0.116002	25
Lachnospira_rogosae	longevity	0.155498	0.095205	0.102406	21	longevity	Firmicutes_A	0.00597296	0.00383677	0.119525	25
Magnetospirillum_A	longevity	-0.655187	0.404846	0.105585	12	longevity	Rhodobacterales	0.00500555	0.00322682	0.120845	25
Turicibacter_sp001543345	longevity	0.154526	0.0958654	0.106982	21	longevity	Alistipes	0.0267013	0.0173133	0.123014	24
Pantoea	longevity	-0.766572	0.476972	0.108018	24	longevity	Rhizobiales	0.00523681	0.00340197	0.123719	25
Bacteroidaceae	longevity	0.217308	0.135843	0.109664	24	longevity	Faecalicatena_lactaris	-0.0263777	0.0174183	0.129931	25
UBA1777_sp900319835	longevity	-0.501856	0.315032	0.111153	18	longevity	Eubacterium_F_sp000434115	-0.0306359	0.0203509	0.132226	25
Faecalicatena_sp002397985	longevity	-0.637801	0.401046	0.111757	11	longevity	UBA7177	0.0103279	0.00687588	0.133085	25
Mycobacteriaceae	longevity	-0.723493	0.455209	0.111979	23	longevity	Poseidoniaceae	-0.00615331	0.00410574	0.133949	25
Dialister	longevity	0.134893	0.0850354	0.112668	10	longevity	Providencia	-0.00966248	0.00648673	0.136336	25
CAG-145_sp000435615	longevity	0.205813	0.131387	0.117239	15	longevity	Aeromonadaceae	0.00515113	0.00347168	0.137874	25
Caulobacter	longevity	-0.708124	0.456191	0.120601	17	longevity	UBA7748_sp900314535	0.0116649	0.00790117	0.13985	25
Lactobacillales	longevity	0.325316	0.212132	0.125139	21	longevity	DTU024_sp002411105	-0.00981812	0.00665381	0.140061	25
Photorhabdus	longevity	0.523614	0.341951	0.125707	13	longevity	Proteobacteria	-0.00751962	0.00512235	0.142104	25
CAG-177	longevity	0.123884	0.0811348	0.126789	14	longevity	Bacillus_velezensis	-0.00976933	0.00666455	0.142685	25
Oscillibacter	longevity	-0.35316	0.231619	0.127322	13	longevity	Bacteroides_ovatus	0.0265692	0.0182056	0.144457	25
GCA-900066755	longevity	0.2398	0.157362	0.127541	27	longevity	Bacteroidaceae	0.0186388	0.0127841	0.14485	25
Elusimicrobiota	longevity	0.534998	0.352593	0.129185	81	longevity	Lactobacillus_B_salivarius	-0.0136258	0.0093967	0.147041	25
Roseburia	longevity	0.217694	0.144002	0.130598	12	longevity	Victivallis_sp002998355	-0.0298682	0.0206659	0.148377	25
Staphylococcaceae	longevity	-0.528241	0.349796	0.131008	22	longevity	Chromobacteriaceae	0.00588635	0.00408952	0.150044	25
Francisellaceae	longevity	-0.587011	0.390147	0.13243	10	longevity	Eremiobacterota	0.00511271	0.00355577	0.150473	25
UBP9	longevity	0.435276	0.291234	0.135021	25	longevity	Intestinimonas_massiliensis	-0.012081	0.00843713	0.152177	25
CAG-145_sp002320005	longevity	0.512529	0.342964	0.135069	8	longevity	Coprobacter_secundus	0.0185418	0.0130336	0.154849	25
Comamonas	longevity	0.340337	0.228676	0.136674	25	longevity	Aeromonas	0.00527502	0.00371341	0.155453	25
Haemophilus_D_sp001679485	longevity	0.151995	0.102332	0.13746	16	longevity	Caulobacterales	0.00477732	0.0033853	0.158187	25
UBA8904	longevity	0.563528	0.379422	0.137484	18	longevity	Prevotella_sp002437285	-0.0229685	0.0163143	0.159167	25
Massiliomicrobiota	longevity	0.187861	0.126734	0.138255	19	longevity	Butyrivibrio	0.00586457	0.00416857	0.159471	25
UBA2821	longevity	-0.21074	0.142196	0.138329	29	longevity	Eubacterium_Q	0.00677944	0.00485292	0.162419	24
Erwinia	longevity	-0.494975	0.334498	0.138939	20	longevity	Anaerotruncus	-0.0103978	0.00750087	0.165684	24
CAG-552	longevity	0.124445	0.0841041	0.138964	23	longevity	Bifidobacterium_angulatum	-0.0222323	0.0162074	0.170145	25
Bacteroides_faecis	longevity	0.161959	0.110131	0.141399	11	longevity	Burkholderiales	0.0121936	0.00902608	0.17672	25
Negativibacillus_massiliensis	longevity	0.315226	0.214783	0.1422	17	longevity	Comamonas_B	-0.0073647	0.00546054	0.177429	25
Rhodococcus	longevity	-0.535871	0.36614	0.143312	26	longevity	CAG-698	-0.0143479	0.0107144	0.180532	25
Leptospirae	longevity	0.720713	0.495826	0.146068	25	longevity	K10_sp001941205	-0.0167099	0.0124824	0.180678	25
Thauera	longevity	-0.668196	0.460727	0.146973	12	longevity	Emergencia	0.0111098	0.00836844	0.184316	25
Bacteroides_xylanisolvens	longevity	0.136482	0.0944384	0.148403	23	longevity	Lactobacillus_B_ruminis	-0.0197265	0.0148815	0.184981	25
Leptospirales	longevity	0.727484	0.503459	0.148466	23	longevity	Bacteroides_faecis	-0.0288696	0.0219049	0.18752	25
Faecalibacterium_sp002160895	longevity	-0.378111	0.262733	0.150109	19	longevity	Eubacterium	0.00908772	0.00690435	0.188096	25
Bacteroidia	longevity	0.358591	0.252118	0.154936	18	longevity	Bifidobacterium_catenulatum	-0.0282078	0.0219161	0.198067	25
Aneurinibacillaceae	longevity	-0.548373	0.386502	0.155955	17	longevity	Bacilli_A	0.00262647	0.00204235	0.198442	25
K10_sp001941205	longevity	0.213381	0.150774	0.157	18	longevity	Eggerthella	0.023119	0.0181135	0.201834	25
Odoribacter_splanchnicus	longevity	-0.162824	0.115191	0.157506	17	longevity	CAG-485_sp002404675	0.012765	0.0101	0.206281	25
Acinetobacter	longevity	0.594862	0.424712	0.161326	15	longevity	Clostridium_P	-0.0101617	0.00804526	0.206563	25
UBA1777_sp002320035	longevity	-0.448871	0.322533	0.164012	12	longevity	Spirillospora	0.00623071	0.00494553	0.207717	25
Thioalkalivibrionaceae	longevity	0.71665	0.516436	0.165233	9	longevity	Anaerostipes_caccae	0.0150467	0.0120154	0.210465	25
Turicibacter_sanguinis	longevity	0.219514	0.159439	0.168577	16	longevity	Lawsonibacter_sp000492175	-0.00808178	0.00648132	0.212421	25
An181	longevity	-0.301957	0.220109	0.170108	13	longevity	UBA7177_sp002491225	0.00792994	0.00639303	0.214825	25
Paenibacillales	longevity	-1.45852	1.06545	0.171021	13	longevity	Ruminococcus_E_sp003521625	-0.0136088	0.0110035	0.216174	25
Provencibacterium_massiliense	longevity	-0.250512	0.183909	0.17315	20	longevity	Dialister_sp000434475	-0.0197383	0.0160571	0.218977	25
CAG-273_sp003534295	longevity	0.11294	0.0845552	0.181649	20	longevity	Provencibacterium	0.01255	0.0102726	0.221822	25
Bacteroides_intestinalis	longevity	-0.0965099	0.072511	0.183199	24	longevity	Terrisporobacter	-0.015436	0.0127615	0.226443	25
Bacillales_A	longevity	-1.14113	0.859101	0.184086	14	longevity	Sporomusales	-0.00493767	0.00408536	0.226806	25
CAG-448_sp000433415	longevity	-0.242378	0.182766	0.184784	17	longevity	Ethanoligenens	-0.00778257	0.00644145	0.22697	25
Clostridium_M_clostridioforme	longevity	0.245219	0.185115	0.185275	23	longevity	Peptostreptococcaceae	0.012697	0.0105788	0.230049	25
Lachnoanaerobaculum_saburreum	longevity	-0.367381	0.278477	0.187085	15	longevity	Planococcaceae	0.00368865	0.00307751	0.230691	25
CAG-822_sp000432855	longevity	0.180523	0.138403	0.192121	22	longevity	Bacteroides_eggerthii	-0.0302932	0.0252967	0.231106	25
CAG-177_sp003514385	longevity	0.101737	0.0788377	0.196889	14	longevity	Phocea	0.0136357	0.0113887	0.231188	25
CAG-475	longevity	0.137491	0.107364	0.200333	17	longevity	Blautia_hansenii	0.0130798	0.0109245	0.23119	25
Bifidobacterium_bifidum	longevity	0.121556	0.0959264	0.205091	16	longevity	Thauera	0.0064708	0.00542101	0.232614	25
DTU024_sp002411105	longevity	0.366649	0.289728	0.205694	18	longevity	K10	-0.017051	0.0143363	0.234297	25
Provencibacterium	longevity	-0.199039	0.157354	0.205902	22	longevity	CAG-873_sp001701165	0.0275685	0.0232407	0.235537	25
Synergistia	longevity	0.409311	0.324961	0.207824	21	longevity	AR31	0.00697271	0.00590129	0.237382	25
Desulfovibrionaceae	longevity	-0.135311	0.107765	0.209255	19	longevity	Chloroflexales	-0.00500331	0.00424243	0.238258	25
Desulfovibrionaceae	longevity	-0.135311	0.107765	0.209255	19	longevity	Megasphaera	0.0162305	0.0137867	0.239093	25
Megamonas	longevity	0.121171	0.0966261	0.209835	41	longevity	UBA1375_sp002305795	0.010997	0.00936908	0.240493	25
Blautia_A_sp900066145	longevity	0.213676	0.171563	0.212962	20	longevity	UBA7102_sp002315655	-0.00846789	0.00723439	0.241798	25
Xanthomonadaceae	longevity	-0.52232	0.419402	0.212987	23	longevity	Eubacteriaceae	0.00579268	0.00494972	0.241878	25
Pauljensenia_sp000411415	longevity	0.189462	0.152692	0.214676	16	longevity	Faecalibacterium_sp002160895	0.00774345	0.00662613	0.242555	25
Bacillaceae_A	longevity	-0.957415	0.771702	0.214733	11	longevity	Enterococcus	-0.00720695	0.0062007	0.245121	25
SM23-33	longevity	-0.393106	0.318947	0.217757	23	longevity	Fimbriimonadia	0.0053357	0.00459776	0.245845	25
Clostridium	longevity	0.231755	0.188123	0.217974	14	longevity	CAG-345_sp000433315	0.023843	0.0206194	0.247543	25
CAG-177_sp002438685	longevity	0.121998	0.0991463	0.218516	14	longevity	Gordonibacter	0.0147655	0.0127801	0.247948	25
Clostridium_saudiense	longevity	-0.137386	0.111901	0.219543	16	longevity	Bacteroides_thetaiotaomicron	0.0200883	0.0174257	0.248994	25
Syntrophomonadia	longevity	0.722345	0.589671	0.220577	18	longevity	Prevotella	0.0299032	0.0259538	0.249252	25
Ruminococcus	longevity	0.383707	0.315006	0.223188	14	longevity	Syntrophorhabdaceae	0.00632633	0.00550149	0.250172	25
Saccharomonospora	longevity	-0.344432	0.285499	0.227655	23	longevity	Johnsonella_ignava	-0.0090316	0.00791431	0.253798	25
CAG-495	longevity	0.0659113	0.0546481	0.227778	24	longevity	Pectobacterium	0.00606905	0.00531867	0.253835	25
Lachnospira_sp000437735	longevity	0.122446	0.101916	0.229582	12	longevity	Clostridium_M_clostridioforme	0.0107384	0.00944307	0.255467	25
Merdibacter_massiliensis	longevity	-0.254902	0.212732	0.230828	12	longevity	UBA3792	-0.00869748	0.00765011	0.255576	25
Planococcaceae	longevity	-0.91469	0.764313	0.231405	16	longevity	UBA6398	0.0187843	0.0166206	0.258399	24
CAG-170_sp003516765	longevity	-0.129464	0.109539	0.237246	21	longevity	Francisellales	-0.00635777	0.00562821	0.258633	25
Victivallaceae	longevity	-0.108107	0.0917036	0.238448	15	longevity	UBA1777_sp900319275	-0.00748131	0.0066439	0.260148	25
Campylobacter	longevity	0.47085	0.399969	0.239109	10	longevity	Bifidobacterium_bifidum	-0.025835	0.0229606	0.26051	25
Prevotella_sp900317685	longevity	-0.14394	0.122758	0.240975	25	longevity	Paenibacillaceae	0.00279251	0.00248319	0.260773	25
Streptococcus_parasanguinis	longevity	0.182453	0.155997	0.242165	11	longevity	Peptostreptococcus	-0.00792772	0.00705577	0.261191	25
Bacilli_A	longevity	1.00433	0.86319	0.244622	21	longevity	Bifidobacterium_dentium	-0.0167636	0.014967	0.262696	25
CAG-826	longevity	0.262562	0.225887	0.245088	17	longevity	Firmicutes_E	0.00390679	0.00349357	0.263448	25
Vibrionaceae	longevity	0.741388	0.63784	0.245097	18	longevity	Francisellaceae	-0.00662855	0.00594806	0.265106	25
Tannerellaceae	longevity	-0.13343	0.114954	0.245753	23	longevity	Bacteroides_fragilis	0.0202088	0.0183524	0.27083	25
Lactobacillus_B_ruminis	longevity	-0.125035	0.107931	0.246673	23	longevity	Solobacterium	0.0053404	0.00485546	0.271387	25
UBA1448	longevity	0.302374	0.261706	0.247929	13	longevity	Alloprevotella	-0.0153563	0.0140155	0.273225	25
Paraglaciecola	longevity	-0.332862	0.288466	0.24854	14	longevity	Syntrophorhabdia	0.00495391	0.00453332	0.274492	25
Synergistales	longevity	0.355949	0.310395	0.25148	22	longevity	Escherichia	-0.0269573	0.024711	0.275315	25
Thermoanaerobacterales	longevity	-0.532958	0.468457	0.255251	19	longevity	Bacillales	0.0030473	0.00279435	0.275482	25
Paraprevotella_xylaniphila	longevity	-0.12287	0.108018	0.255332	14	longevity	Clostridium_S_felsineum	-0.0075691	0.00695149	0.276222	25
Prevotella_buccalis	longevity	-0.152297	0.135036	0.259396	17	longevity	Escherichia_flexneri	-0.0190947	0.0175472	0.276511	25
Geobacteraceae	longevity	-0.630842	0.56063	0.260488	8	longevity	Paracoccus	0.00514476	0.00474497	0.278251	25
CAG-345	longevity	0.0793753	0.0706684	0.261349	19	longevity	Succinivibrio	0.0124818	0.0115236	0.278739	25
Parabacteroides_sp000436495	longevity	-0.0958142	0.0860201	0.26534	16	longevity	Klebsiella_pneumoniae	-0.0131102	0.0121074	0.278885	25
Megasphaera_sp900066485	longevity	0.228814	0.205496	0.265505	19	longevity	Acinetobacter_baumannii	-0.00843574	0.00780006	0.279476	25
Negativibacillus_sp000435195	longevity	-0.115533	0.10377	0.265553	23	longevity	Verrucomicrobiaceae	0.00529049	0.00492322	0.282554	25
Akkermansia_muciniphila	longevity	0.0881274	0.0800544	0.270965	17	longevity	Pauljensenia_sp000411415	-0.013598	0.012711	0.284717	25
Fusobacteriales	longevity	0.392905	0.357224	0.271383	18	longevity	Peptococcia	0.00660974	0.00619206	0.285767	25
Blautia_sp000436935	longevity	-0.112269	0.102201	0.27198	22	longevity	Gordonibacter_pamelaeae	0.0140992	0.013228	0.286489	25
Lawsonibacter_sp002161175	longevity	-0.285332	0.260267	0.272945	13	longevity	Synergistia	-0.00584628	0.0055346	0.290825	25
Streptococcus	longevity	-0.20747	0.190133	0.275191	13	longevity	Hydrogenophaga	0.00538273	0.00509743	0.290982	25
Desulfovibrionia	longevity	-0.144352	0.132841	0.277189	17	longevity	Phocea_massiliensis	0.0105334	0.0100044	0.292399	25
Lactobacillaceae	longevity	-0.165309	0.152479	0.278303	28	longevity	Megasphaera_elsdenii	0.0154365	0.014695	0.293509	25
Desulfobacterota_A	longevity	-0.177719	0.16421	0.279136	17	longevity	Holdemania_massiliensis	0.0151158	0.0145045	0.297344	25
Treponemataceae	longevity	0.188618	0.175404	0.282225	92	longevity	Synergistales	-0.00608555	0.00584895	0.29813	25
CAG-485_sp002404675	longevity	0.225886	0.210082	0.282271	16	longevity	Propionibacterium_freudenreichii	-0.0156293	0.0150556	0.29922	25
Propionibacterium_freudenreichii	longevity	-0.131431	0.12232	0.282606	18	longevity	Omnitrophota	-0.00249046	0.00240327	0.30007	25
CAG-83_sp002392625	longevity	-0.184358	0.171699	0.282943	17	longevity	Leuconostoc	0.0147561	0.0142953	0.301961	25
Firmicutes_I	longevity	-1.26033	1.1838	0.287038	21	longevity	Blautia_sp001304935	-0.0114109	0.0110981	0.303864	25
Anaerostipes	longevity	-0.191142	0.180027	0.288354	10	longevity	Euryarchaeota	-0.00599863	0.00584689	0.304914	25
Megamonas_funiformis	longevity	0.103069	0.0980074	0.292961	40	longevity	Streptococcus_gordonii	-0.0117126	0.0114216	0.305139	25
Bacteroides_stercoris	longevity	0.105794	0.100706	0.293478	10	longevity	Enterococcus_B	0.00699246	0.00682283	0.305428	25
Xanthomonadales	longevity	-0.537441	0.512887	0.294697	16	longevity	Leuconostoc_mesenteroides	0.0162854	0.0159027	0.305804	25
UBA1446_sp002329245	longevity	0.317522	0.303938	0.296165	14	longevity	CAG-1000_sp000434555	-0.0186899	0.0182802	0.306585	25
UBA1407	longevity	0.534503	0.512479	0.296959	9	longevity	Provencibacterium_massiliense	0.00963745	0.00944122	0.307357	25
Bacteroides_clarus	longevity	-0.125261	0.120319	0.297838	14	longevity	Firmicutes_I	0.00163434	0.00162524	0.314608	25
Flavonifractor_sp002159265	longevity	-0.260072	0.250648	0.299456	14	longevity	SAR324	0.00400011	0.00401946	0.319646	25
Emergencia	longevity	0.256648	0.247849	0.300435	12	longevity	CAG-345	0.0219967	0.0221126	0.319855	25
CAG-177_sp002451755	longevity	0.105622	0.102442	0.30252	14	longevity	Lactobacillus_B	-0.0129136	0.0129861	0.32002	25
Veillonella_parvula	longevity	0.114601	0.111151	0.302523	16	longevity	Eggerthella_lenta	0.0168726	0.017053	0.322457	25
Holdemania_sp900120005	longevity	-0.102935	0.099899	0.302827	21	longevity	Parabacteroides_sp000436495	0.0238172	0.0241301	0.323625	25
Ruminococcaceae	longevity	-0.334508	0.325734	0.30445	11	longevity	Marinilabiliaceae	0.00513306	0.0052651	0.329599	25
Finegoldia	longevity	-0.38621	0.378414	0.307443	8	longevity	Fusobacterium_A	-0.00721784	0.00744439	0.332262	25
Butyrivibrio	longevity	0.577614	0.567035	0.308366	11	longevity	CAG-145	-0.0116137	0.012027	0.334227	24
Fusobacterium	longevity	0.279913	0.276561	0.311482	17	longevity	CAG-110	0.0147897	0.0154383	0.338067	25
Rhodovulum	longevity	0.404403	0.399639	0.311576	11	longevity	Burkholderiaceae	0.00996524	0.010438	0.339725	25
Thermoplasmatota	longevity	0.333247	0.330109	0.312731	31	longevity	Bifidobacterium_kashiwanohense	-0.0159978	0.016788	0.340624	25
Borreliales	longevity	-0.330392	0.328699	0.314824	18	longevity	Turicibacter_sanguinis	-0.013309	0.0139678	0.340673	25
Holdemania	longevity	0.130034	0.129812	0.316483	21	longevity	UNC496MF	-0.00504922	0.00532647	0.343156	25
Bacteroides_intestinalis_A	longevity	-0.0904098	0.0902667	0.316544	19	longevity	UBA2922_sp900313925	-0.00723447	0.00763693	0.343485	25
Succinivibrionaceae	longevity	0.114382	0.114397	0.317376	45	longevity	Actinomycetales	0.0113058	0.0119486	0.344045	25
Succinivibrionaceae	longevity	0.114382	0.114397	0.317376	45	longevity	Peptococcaceae	0.00903992	0.00955453	0.344077	25
Stappia	longevity	0.354879	0.355649	0.31836	15	longevity	CAG-495	-0.0282697	0.0300728	0.347197	25
UBA3855_sp900316885	longevity	0.253441	0.254483	0.319297	18	longevity	Pandoraea	0.0048984	0.0052409	0.349969	25
Streptacidiphilus	longevity	0.362521	0.36525	0.32094	17	longevity	Ruminococcus_E_sp900100595	-0.005722	0.00612469	0.350175	24
UBA3282_sp002493835	longevity	0.312091	0.315527	0.32261	13	longevity	Rhodococcus	-0.00397617	0.00426161	0.350809	25
Shewanellaceae	longevity	-0.60983	0.620848	0.325975	15	longevity	Enterobacteriaceae	-0.0143217	0.0154014	0.352426	25
Butyricimonas_sp900258545	longevity	0.123809	0.126525	0.327811	13	longevity	Enterobacteriaceae	-0.0143217	0.0154014	0.352426	25
Fimbriimonadia	longevity	-0.362052	0.37191	0.330308	23	longevity	Porphyromonas_gingivalis	0.0094349	0.010163	0.353221	25
Victivallis_sp002998355	longevity	-0.104852	0.108166	0.332362	12	longevity	UBA1033_sp001695555	0.0058682	0.00634843	0.355302	25
Faecalibacterium	longevity	0.205047	0.212911	0.335515	14	longevity	RUG420_sp900317985	0.0054925	0.00597513	0.357977	25
Saccharofermentanaceae	longevity	-0.5938	0.62013	0.338294	13	longevity	Tannerella	0.00919989	0.0100445	0.359714	25
CAG-485_sp002362485	longevity	-0.127446	0.135427	0.346669	18	longevity	Bifidobacteriaceae	0.0151794	0.0166334	0.361462	25
Providencia	longevity	0.237689	0.252959	0.347406	23	longevity	Bifidobacteriaceae	0.0151794	0.0166334	0.361462	25
Thermoanaerobacter	longevity	-0.345054	0.367862	0.348245	9	longevity	Lactobacillus_delbrueckii	0.0141655	0.0155319	0.361754	25
Veillonella	longevity	-0.166968	0.178514	0.349621	8	longevity	Dialister	0.0270939	0.0297454	0.362369	25
Bin127	longevity	0.310792	0.332712	0.350243	16	longevity	Flavonifractor_sp900199495	0.00851973	0.00938843	0.364158	25
CAG-180_sp000432435	longevity	-0.0664618	0.0712256	0.350759	16	longevity	Herbidospora	0.00528522	0.00583817	0.365313	25
Poseidoniaceae	longevity	-0.375268	0.402366	0.350999	20	longevity	Ruminococcus_D	0.0181703	0.0200859	0.365662	25
Thermococcaceae	longevity	-0.277551	0.298349	0.352221	20	longevity	GCA-900066135_sp900066135	-0.00689577	0.00764221	0.366884	25
Veillonellaceae	longevity	-0.120157	0.1292	0.35237	15	longevity	Morganella	-0.00666283	0.00742038	0.369234	24
Veillonellaceae	longevity	-0.120157	0.1292	0.35237	15	longevity	UBA1191	-0.00837472	0.00933347	0.369571	25
Erysipelotrichaceae	longevity	-0.191233	0.206477	0.354358	15	longevity	Elusimicrobiaceae	0.00629915	0.00704663	0.371363	25
Coprococcus	longevity	-0.107624	0.116267	0.354622	14	longevity	CAG-475	-0.0151637	0.0170019	0.372455	25
Alloprevotella	longevity	-0.1204	0.130431	0.355957	19	longevity	KLE1615_sp900066985	-0.0117886	0.0132324	0.372989	25
Desulfovibrionales	longevity	-0.101833	0.110554	0.356988	21	longevity	Gluconobacter	-0.00497415	0.00558543	0.373167	25
Haloplasmatales	longevity	-0.113072	0.123303	0.359128	22	longevity	Terrisporobacter_othiniensis	-0.0108136	0.0121528	0.373571	25
Alteromonadaceae	longevity	0.525898	0.573596	0.359225	23	longevity	UBA8904	0.0049514	0.00557264	0.374261	25
UBA9475_sp002161675	longevity	-0.321606	0.351097	0.359665	13	longevity	Magnetospirillum_A	-0.00471777	0.00536656	0.379344	25
Clostridia	longevity	0.364874	0.400697	0.362508	16	longevity	koll11	-0.00280475	0.00320263	0.381159	25
Prevotella_disiens	longevity	0.114601	0.126447	0.364768	17	longevity	UBA2658_sp002841545	0.00564312	0.00644464	0.381231	25
CAG-345_sp000433315	longevity	0.066972	0.0739276	0.364982	22	longevity	Dorea_longicatena	-0.0101419	0.0115864	0.381392	25
Blautia_A_sp900066355	longevity	-0.171382	0.189767	0.366463	14	longevity	Herbinix	-0.00566243	0.00649798	0.383528	25
Faecalicatena_sp001517425	longevity	-0.2196	0.245809	0.371655	19	longevity	Cellulosilyticum	-0.00601344	0.00694542	0.386593	25
Cyanobacteria	longevity	-0.218616	0.246084	0.374336	22	longevity	Lactococcus	0.0107858	0.0124846	0.387626	25
Gemella	longevity	0.229399	0.258484	0.374822	17	longevity	Prevotella_buccae	-0.0117722	0.0137083	0.390467	25
Bacteroides	longevity	0.098177	0.111527	0.378699	24	longevity	Fusobacteriaceae	-0.00509732	0.00594064	0.39087	25
Enorma_massiliensis	longevity	0.138287	0.15836	0.38253	27	longevity	Fusobacteriaceae	-0.00509732	0.00594064	0.39087	25
UBA7177	longevity	0.227194	0.260293	0.382751	19	longevity	Bacteroides	0.0128015	0.0149963	0.393305	25
An7	longevity	-0.209628	0.244893	0.391997	13	longevity	Veillonella_rogosae	0.0143841	0.0169222	0.395316	25
GCA-900066755_sp900066755	longevity	0.171897	0.200886	0.392168	21	longevity	Rubneribacter_sp002159915	-0.00793792	0.00936258	0.39653	25
Staphylococcus_aureus	longevity	0.226643	0.265841	0.393907	20	longevity	UBA1066	0.0042193	0.00499034	0.397835	25
Erysipelatoclostridiaceae	longevity	0.14885	0.174839	0.394572	14	longevity	Veillonella_parvula	0.0144921	0.017159	0.398347	25
Blautia_hansenii	longevity	0.13414	0.157734	0.395092	17	longevity	CAG-449	-0.0101772	0.0120899	0.399905	25
CAG-269_sp002372935	longevity	-0.137232	0.161409	0.395206	15	longevity	UBA737_sp002451855	0.00877765	0.0104386	0.400413	25
Paenibacillus	longevity	-0.528755	0.624685	0.39731	23	longevity	Ruminococcus_A_sp000432335	0.00798925	0.00951085	0.4009	25
UBA1066_sp900317515	longevity	-0.405429	0.479362	0.397683	10	longevity	UBA1611	0.00510444	0.00608555	0.401593	25
Acinetobacter_baumannii	longevity	-0.253239	0.300122	0.398787	13	longevity	UBA1417_sp003531055	0.0110702	0.0132457	0.403293	25
Monoglobaceae	longevity	0.101261	0.120016	0.39882	21	longevity	CAG-882_sp003486385	-0.0186718	0.0224082	0.4047	25
Bacteroides_A	longevity	-0.0835022	0.100707	0.407012	13	longevity	Lachnospiraceae	0.00715172	0.00860167	0.405729	25
AR31	longevity	0.293212	0.355215	0.409116	15	longevity	Lachnospiraceae	0.00715172	0.00860167	0.405729	25
CAG-269_sp001916065	longevity	-0.09098	0.111017	0.412494	15	longevity	TMED109	0.0056069	0.00677301	0.407767	25
Lactococcus_lactis	longevity	0.168593	0.206014	0.413152	10	longevity	Faecalicatena_sp001517425	0.00588449	0.007158	0.411029	25
Bifidobacterium_breve	longevity	0.113448	0.139657	0.4166	21	longevity	Leptospirae	0.00257272	0.00313356	0.411634	25
Bacillaceae	longevity	-0.547279	0.674332	0.417029	13	longevity	Prevotella_buccalis	0.0110089	0.0134159	0.411884	25
Parachlamydiales	longevity	-0.411724	0.507832	0.41751	11	longevity	Clostridium_tertium	-0.00714604	0.0087298	0.413026	25
GCA-900066495	longevity	0.131452	0.162193	0.417673	18	longevity	CAG-465_sp000433135	0.00952379	0.011659	0.414009	25
Prevotellamassilia_sp000437675	longevity	0.0938281	0.115945	0.418374	19	longevity	Faecalibacterium_prausnitzii_E	0.00846488	0.0103782	0.414707	25
Bacteroides_fluxus	longevity	-0.0932629	0.115377	0.418901	23	longevity	Oscillibacter	0.00825568	0.0101287	0.415029	25
Photobacterium	longevity	0.422817	0.523615	0.419381	10	longevity	Comamonas	-0.00558284	0.00690133	0.418543	25
Paenibacillaceae	longevity	-0.615358	0.764849	0.421081	19	longevity	Shewanellaceae	0.00278645	0.00344502	0.418612	25
Clostridiaceae	longevity	0.2088	0.259791	0.421558	16	longevity	Bifidobacterium_longum	0.0142533	0.0176339	0.418925	25
Megasphaera	longevity	0.084999	0.10589	0.422143	32	longevity	Faecalicatena_sp002161355	0.00817956	0.0101444	0.420064	24
Gemmatimonadaceae	longevity	0.272578	0.339884	0.422569	20	longevity	Marvinbryantia_formatexigens	-0.00625081	0.00777638	0.421501	25
RUG013_sp001486445	longevity	0.187131	0.233872	0.423629	18	longevity	Methylophilaceae	-0.0035209	0.00438034	0.421514	25
CAG-877	longevity	-0.0873375	0.10951	0.425142	26	longevity	Pararhizobium	0.00336575	0.00419777	0.422672	25
koll11	longevity	0.572456	0.71844	0.425565	14	longevity	UBA11471_sp000434215	-0.0126846	0.0158499	0.423541	25
CAG-81_sp000435795	longevity	0.0755235	0.094999	0.426618	18	longevity	Bacillus	-0.0030585	0.00382889	0.424409	25
Helicobacteraceae	longevity	0.331602	0.418953	0.428651	22	longevity	Bacteroides_intestinalis_A	0.016857	0.0211114	0.424593	25
Alistipes	longevity	-0.0946716	0.121692	0.43659	17	longevity	UBA11963_sp002362595	-0.00760164	0.00960115	0.428511	25
Brachyspira	longevity	-0.160907	0.209346	0.442121	22	longevity	CAG-83_sp002392625	0.0081522	0.0103082	0.429034	25
Faecalicatena_sp000364245	longevity	-0.263006	0.342354	0.442351	11	longevity	CAG-180_sp000432435	-0.0228111	0.0293749	0.437425	25
Thermoprotei	longevity	-0.39908	0.519586	0.442443	13	longevity	Neisseriaceae	0.00274385	0.00354064	0.438363	25
Bacteroides_A_plebeius	longevity	-0.0568624	0.0741228	0.442999	23	longevity	Treponema_D	-0.00413492	0.00535168	0.439735	25
Aureimonas	longevity	-0.314304	0.410383	0.443748	15	longevity	CAG-776	0.0125365	0.0162509	0.440451	25
UBA11963	longevity	-0.154254	0.202269	0.445691	11	longevity	Bacteroides_helcogenes	0.00907072	0.0117785	0.441236	25
Prevotella_sp000434975	longevity	0.0829894	0.109338	0.447842	13	longevity	Bin127	0.00462381	0.00601738	0.442244	25
Gramella	longevity	0.216429	0.28729	0.451241	20	longevity	Prevotella_bryantii	0.010214	0.013346	0.444076	25
Dysgonomonadaceae	longevity	0.228617	0.303511	0.451305	20	longevity	Lentimicrobiaceae	0.00460542	0.00601875	0.444165	25
Syntrophorhabdaceae	longevity	0.229217	0.304792	0.452024	24	longevity	UBA7703	-0.00533524	0.00697682	0.444444	25
Rhizobiales	longevity	0.403139	0.541611	0.456676	17	longevity	Negativibacillus_massiliensis	0.00718903	0.00940512	0.444644	25
Anaeromassilibacillus_sp001305115	longevity	0.129297	0.173812	0.456941	20	longevity	CAG-448_sp003150135	-0.0140847	0.0184676	0.44566	25
UBA9475_sp002161235	longevity	0.203684	0.274077	0.457383	12	longevity	Streptacidiphilus	-0.00400116	0.00525566	0.446475	25
Rhodocyclaceae	longevity	-0.343013	0.464522	0.460258	19	longevity	CAG-884	0.0116494	0.0153152	0.446871	25
Bifidobacterium_adolescentis	longevity	0.0486795	0.0662584	0.462527	24	longevity	UBA11963	-0.00793717	0.010452	0.447618	25
Faecalitalea_cylindroides	longevity	0.152844	0.208779	0.464116	13	longevity	Methanobacterium_B	-0.00565116	0.0074874	0.450396	25
Solobacterium_moorei	longevity	-0.15723	0.215538	0.465711	13	longevity	CAG-776_sp000438195	0.0110341	0.0147266	0.453698	25
Bacteroides_thetaiotaomicron	longevity	0.0942639	0.129515	0.466724	12	longevity	Vibrio	-0.00268328	0.00359389	0.455291	25
UBA737	longevity	0.125504	0.17269	0.467372	14	longevity	Fusobacterium	-0.00477825	0.00646689	0.45998	25
Terrisporobacter_othiniensis	longevity	-0.153075	0.211238	0.468661	9	longevity	Actinobacteriota	0.00438925	0.00595672	0.461209	25
Phascolarctobacterium	longevity	-0.0717715	0.100477	0.475035	11	longevity	Eubacterium_R_sp000431535	-0.0100903	0.013704	0.461545	25
Succinivibrio	longevity	0.0683299	0.0958759	0.476037	46	longevity	CAG-194_sp002441865	0.00601997	0.00819455	0.462564	25
Salmonella	longevity	-0.134635	0.190088	0.478772	19	longevity	UBA11471	-0.0131679	0.0179614	0.463487	25
Pectobacterium	longevity	0.253945	0.358914	0.479232	19	longevity	Bacillus_AY	-0.00444751	0.00607534	0.464132	25
Kineothrix	longevity	0.234203	0.333924	0.483075	16	longevity	CAG-884_sp000433875	0.0101946	0.0139347	0.464412	25
Capnocytophaga	longevity	-0.254906	0.365713	0.485796	14	longevity	Eubacterium_callanderi	0.00590032	0.00807537	0.464989	25
Desulfovibrio_piger	longevity	-0.0536967	0.0772166	0.486802	24	longevity	Coprococcus_eutactus	-0.0128505	0.0176392	0.466295	25
Atopobiaceae	longevity	-0.157978	0.227714	0.487835	21	longevity	KLE1615	-0.0111968	0.0153831	0.466699	25
Prevotella_sp002437285	longevity	0.0767197	0.111286	0.490575	17	longevity	Prevotella_sp000436915	0.0133142	0.0183578	0.468294	25
Ruminococcus_D	longevity	0.0560861	0.0813853	0.490733	23	longevity	Bacillus_C	-0.00391502	0.00540216	0.468628	25
Verrucomicrobiae	longevity	-0.0923344	0.135202	0.494645	16	longevity	Solobacterium_moorei	0.00699157	0.00965472	0.468967	25
Hydrogenophaga	longevity	-0.353038	0.51819	0.495687	10	longevity	Gemmatimonadaceae	0.00375798	0.00524729	0.473882	25
Ruminococcus_E_sp003521625	longevity	-0.122756	0.180515	0.496482	15	longevity	Paraprevotella	-0.0202451	0.0282688	0.473889	25
Klebsiella_pneumoniae	longevity	0.0792366	0.11693	0.497999	28	longevity	Dokdonella	-0.00425893	0.00595325	0.474364	25
Fibrobacteraceae	longevity	0.393934	0.581644	0.498231	19	longevity	ER4_sp002437735	-0.00886758	0.0124014	0.47458	25
CAG-269_sp001915995	longevity	-0.090854	0.134698	0.499994	14	longevity	Megasphaera_sp900066485	0.00579026	0.00810364	0.474902	25
RUG472_sp900319345	longevity	-0.174996	0.259542	0.500154	15	longevity	Roseburia	0.0101591	0.0142741	0.476642	25
Actinomycetales	longevity	0.10659	0.158203	0.500469	23	longevity	UBA5394_sp002409725	-0.00689172	0.00974353	0.479372	25
Prevotella_copri	longevity	0.0401901	0.060491	0.506436	20	longevity	Jiangellaceae	0.00392768	0.00557119	0.480811	25
UBA1777_sp900316255	longevity	0.209548	0.318387	0.510438	15	longevity	Ruminococcus_D_bicirculans	0.0140557	0.0200585	0.483468	25
Bifidobacterium_infantis	longevity	0.109221	0.166488	0.511806	16	longevity	Leptospirales	0.00238446	0.00340706	0.484016	25
Francisellales	longevity	0.302371	0.460986	0.511874	10	longevity	Staphylococcus	-0.00351225	0.00510968	0.491849	25
Terrisporobacter	longevity	0.111937	0.17138	0.513661	15	longevity	Chromatiales	-0.00241339	0.00351429	0.49225	25
Bacillus_velezensis	longevity	0.20731	0.318088	0.514571	14	longevity	Clostridium_M_sp001304855	-0.00601539	0.00876843	0.492695	25
Dorea_formicigenerans	longevity	-0.172268	0.265055	0.515737	13	longevity	Clostridium_I	-0.0043566	0.00636777	0.493872	25
Enterococcus_B	longevity	-0.150047	0.233145	0.519848	27	longevity	Lactobacillaceae	-0.00661748	0.00974595	0.497139	25
Ethanoligenens	longevity	0.237818	0.369909	0.520283	10	longevity	CAG-83_sp000435555	-0.0171998	0.0254743	0.49956	25
Anaerococcus	longevity	-0.203416	0.317095	0.5212	19	longevity	Saccharomonospora	-0.00395389	0.0058636	0.500114	25
GCA-900066135_sp900066135	longevity	0.172959	0.27009	0.52193	17	longevity	Pasteurellaceae	0.00856912	0.0127561	0.501732	25
Raoultella	longevity	0.116247	0.182646	0.524476	26	longevity	UBA9475_sp002161235	0.00531079	0.007908	0.501856	25
Syntrophorhabdia	longevity	-0.298253	0.470955	0.526542	14	longevity	Kineothrix	0.00414789	0.00618943	0.502758	25
Caulobacteraceae	longevity	-0.271188	0.433061	0.531176	18	longevity	Paraprevotella_xylaniphila	-0.0129105	0.0192763	0.503009	25
CAG-1000	longevity	0.0558069	0.0897287	0.533974	20	longevity	Staphylococcus_A_fleurettii	0.0105503	0.0157918	0.504076	25
Bifidobacterium_ruminantium	longevity	-0.0663478	0.107644	0.537656	24	longevity	Blautia	0.00769149	0.0116349	0.508568	25
Collinsella_aerofaciens	longevity	0.0627699	0.102429	0.539998	14	longevity	Halomonadaceae	0.00219591	0.00333383	0.510104	25
Geminocystis	longevity	-0.155074	0.253545	0.540788	19	longevity	UBP9	0.00368574	0.0056305	0.512724	25
Brevibacillus_B	longevity	-0.115994	0.190785	0.543199	18	longevity	Bacteroides_A	-0.0148738	0.0231679	0.520872	25
KLE1615	longevity	0.09612	0.158423	0.54403	10	longevity	Turicibacter_sp001543345	0.0107772	0.0168326	0.522006	25
Anaerotruncus	longevity	0.166884	0.275566	0.544778	19	longevity	Pseudoflavonifractor	0.00525051	0.00822916	0.52345	25
Jiangellaceae	longevity	0.241376	0.3988	0.545009	15	longevity	CAG-390_sp003523225	0.00683336	0.010754	0.525153	25
Clostridium_M_sp001304855	longevity	-0.163989	0.273503	0.548781	11	longevity	Prevotella_sp002933775	0.00843413	0.0134375	0.53023	25
Akkermansia	longevity	-0.0474191	0.0791591	0.54915	17	longevity	CAG-841_sp002479075	-0.00562384	0.00899081	0.531637	25
Prevotella_sp900318625	longevity	-0.145669	0.243351	0.549444	11	longevity	Bifidobacterium	0.0109314	0.0176173	0.534934	25
Mycoplasmatales	longevity	0.243468	0.407202	0.549903	17	longevity	Klebsiella_A	0.00638723	0.0103275	0.536267	25
UBA11471	longevity	-0.075515	0.126517	0.550591	14	longevity	Ezakiellaceae	0.00605935	0.00990864	0.540854	25
Collinsella	longevity	-0.0598485	0.101565	0.555685	16	longevity	Photorhabdus	0.00394313	0.00650418	0.544352	24
UBA11471_sp000434215	longevity	-0.0837999	0.142263	0.555829	14	longevity	Succiniclasticum	-0.00483569	0.00799117	0.545093	25
Pseudoflavonifractor_capillosus	longevity	-0.112696	0.192217	0.557676	28	longevity	Haemophilus_D_sp001679485	0.0104133	0.0173133	0.547534	25
Peptostreptococcus	longevity	0.165751	0.285124	0.561018	18	longevity	Fusobacteriia	-0.00291465	0.00488295	0.550572	25
Enteroscipio	longevity	-0.0791935	0.136655	0.562243	25	longevity	Thermoanaerobacter	-0.00366312	0.00618259	0.553522	25
Blautia_A_sp000285855	longevity	0.149812	0.259685	0.564007	14	longevity	CAG-177	-0.0152617	0.0258554	0.55501	25
UBA6398_sp002451695	longevity	-0.0900558	0.156448	0.564866	15	longevity	Succinivibrionaceae	0.00574539	0.00976264	0.556192	25
Roseburia_intestinalis	longevity	0.0744234	0.130443	0.568308	17	longevity	Succinivibrionaceae	0.00574539	0.00976264	0.556192	25
Bacteroides_finegoldii	longevity	0.0711118	0.125064	0.569626	18	longevity	Pseudomonadaceae	-0.00207409	0.00352566	0.556341	25
UBA1448_sp002329405	longevity	0.175739	0.309072	0.569626	13	longevity	RUG472_sp900319345	-0.0047811	0.00816434	0.558139	25
Prevotellamassilia	longevity	0.0548519	0.0969892	0.571702	16	longevity	UBA2821	-0.00656776	0.0112779	0.560326	25
Desulfovibrio	longevity	-0.0550839	0.0976086	0.572527	18	longevity	Bacteroides_uniformis	-0.0104205	0.0180521	0.563774	25
Gordonibacter_pamelaeae	longevity	-0.0863821	0.154575	0.576275	17	longevity	Helicobacteraceae	-0.00238336	0.00415957	0.566657	25
Bifidobacterium_longum	longevity	-0.0675689	0.121561	0.578317	14	longevity	Capnocytophaga	0.00361063	0.00632026	0.56781	25
Monoglobus_pectinilyticus	longevity	0.0700605	0.126115	0.578534	24	longevity	Fusobacteriales	-0.00294201	0.0051583	0.568444	25
UNC496MF	longevity	-0.207072	0.37471	0.580524	17	longevity	Blautia_A_sp900066355	-0.00562366	0.0098659	0.568671	25
Ezakiellaceae	longevity	0.114337	0.208196	0.582883	14	longevity	Campylobacteraceae	0.00271914	0.00477728	0.569234	25
Barnesiella	longevity	0.0523771	0.0966076	0.587706	13	longevity	Prevotella_copri	0.0171389	0.0301381	0.569574	25
Coriobacteriaceae	longevity	0.08051	0.149047	0.589082	9	longevity	Dickeya	0.00276704	0.00486892	0.569826	25
Olsenella	longevity	-0.135847	0.253057	0.591389	20	longevity	Campylobacterales	0.00208839	0.0037343	0.575994	25
RC9_sp900317925	longevity	-0.133604	0.252019	0.596018	11	longevity	Azorhizobium	0.00323662	0.00579275	0.576342	25
Akkermansia_muciniphila_B	longevity	0.0400121	0.075501	0.596143	19	longevity	UBA1446_sp002329245	0.00411304	0.00736788	0.576681	25
Bacteroides_sp002160055	longevity	0.0632312	0.119446	0.596547	20	longevity	Yersinia	-0.00281007	0.00503417	0.576708	25
Escherichia	longevity	0.0445096	0.0840903	0.596592	15	longevity	Monoglobus_pectinilyticus	-0.00692131	0.0124291	0.577621	25
Spirillospora	longevity	-0.208043	0.393334	0.596859	20	longevity	UBA9475_sp002161675	0.00380399	0.00686016	0.579234	25
CAG-110	longevity	0.0667523	0.126682	0.598243	15	longevity	Phascolarctobacterium	-0.0126622	0.0229515	0.581158	25
Faecalicatena_sp002161355	longevity	0.113319	0.215303	0.598662	12	longevity	CAG-274_sp000432155	0.012666	0.0230627	0.582869	25
Tepidanaerobacteraceae	longevity	0.166585	0.316587	0.598757	11	longevity	Bacillaceae_A	0.00178501	0.00332074	0.590899	25
UBA644	longevity	0.0876785	0.166658	0.59882	15	longevity	UBA1777_sp002320035	0.00432299	0.00807019	0.592184	25
Azorhizobium	longevity	-0.162592	0.312162	0.602466	17	longevity	An181	0.00536135	0.0100382	0.593278	25
UBA1066	longevity	-0.194923	0.376856	0.604992	18	longevity	Thioalkalivibrionaceae	0.00261371	0.0049536	0.597751	25
Fibrobacterales	longevity	0.332823	0.646289	0.606571	17	longevity	Olsenella	0.00349587	0.00663324	0.598178	25
Rhodanobacter	longevity	0.192641	0.37541	0.607847	20	longevity	Gillisia	-0.00389869	0.00740275	0.598434	25
Bacteroides_helcogenes	longevity	0.110209	0.215672	0.609347	12	longevity	CAG-145_sp000435615	-0.00863318	0.0165375	0.601644	25
Sorangium	longevity	-0.148527	0.290784	0.609506	19	longevity	Prevotella_bivia	0.00726938	0.0140198	0.604103	25
CAG-390_sp003523225	longevity	0.0806585	0.157975	0.609647	20	longevity	Xanthomonadaceae	-0.00198145	0.00384526	0.606345	25
UBA7748_sp900314535	longevity	0.108599	0.213203	0.610491	23	longevity	Ensifer	0.00476317	0.00947352	0.615113	25
Paraprevotella	longevity	-0.0427832	0.0843331	0.611936	11	longevity	Olsenella_C	-0.00479581	0.00962133	0.618163	24
Lactobacillus_B_salivarius	longevity	-0.0786818	0.155856	0.613673	30	longevity	Rhodanobacter	-0.00239345	0.0048463	0.621398	25
GCA-900066575_sp900066385	longevity	-0.126555	0.251072	0.61422	17	longevity	Akkermansia_muciniphila_B	-0.0108948	0.0221892	0.62343	25
Microvirga	longevity	-0.218228	0.435124	0.615998	10	longevity	Collinsella	-0.00947129	0.0193907	0.625235	25
CAG-510_sp002432425	longevity	-0.111166	0.222133	0.616759	18	longevity	Odoribacter	0.00882656	0.0181256	0.626283	25
CAG-822	longevity	0.0630529	0.126021	0.616839	22	longevity	Brachyspira	-0.00436226	0.00898947	0.627489	25
Chromatiales	longevity	-0.24497	0.490217	0.617274	21	longevity	Lachnospira_sp000437735	0.0113255	0.0233913	0.628262	25
Demequina	longevity	-0.185606	0.371507	0.617354	17	longevity	Prevotellamassilia	0.0100632	0.020802	0.628554	25
Sporomusales	longevity	0.262553	0.530564	0.620701	13	longevity	Fervidobacteriaceae	-0.00285969	0.00592212	0.629178	25
Verrucomicrobiaceae	longevity	-0.263178	0.534064	0.622166	8	longevity	Odoribacter_splanchnicus	0.00806755	0.0167323	0.629696	25
Elusimicrobia	longevity	-0.163489	0.331989	0.622398	40	longevity	Veillonella	0.00895059	0.0186672	0.631595	25
Lactococcus	longevity	0.0754343	0.155178	0.626886	18	longevity	Desulfovibrio	-0.00966626	0.0201862	0.632041	24
GCA-900199385_sp900320755	longevity	0.157892	0.325979	0.628129	14	longevity	CAG-302	-0.0127065	0.0266016	0.632892	25
Cetobacterium_A	longevity	0.100651	0.208091	0.628606	26	longevity	CAG-822_sp000432855	0.00572973	0.0120436	0.634253	25
Barnesiellaceae	longevity	0.0464753	0.0969808	0.631781	14	longevity	Thermoprotei	0.00181592	0.00382681	0.635125	25
Clostridium_E_sporosphaeroides	longevity	-0.106131	0.221683	0.632114	19	longevity	RUG472	-0.00395693	0.00834439	0.635356	25
Bifidobacterium_dentium	longevity	0.0732601	0.153324	0.632785	14	longevity	Monoglobus	-0.00652539	0.0137612	0.635365	25
Ruminococcus_A_sp000432335	longevity	-0.106703	0.224627	0.634772	16	longevity	CAG-448	-0.00846272	0.0178616	0.635647	25
Acidaminococcus	longevity	-0.0514648	0.109287	0.637701	20	longevity	Geminocystis	-0.00378037	0.00800661	0.636815	25
CAG-698	longevity	-0.0753572	0.160174	0.63802	20	longevity	Burkholderia	-0.00206854	0.00440936	0.638981	25
Firmicutes_A	longevity	-0.233409	0.502067	0.642006	18	longevity	Alteromonadaceae	-0.00151762	0.00323813	0.639305	25
UBA8621	longevity	-0.139681	0.302379	0.644124	18	longevity	RUG147	0.00313149	0.00669939	0.640193	25
Leuconostoc_mesenteroides	longevity	0.0761766	0.165374	0.645062	10	longevity	Aerococcaceae	-0.00219112	0.00470262	0.641262	25
Ruminococcus_E_sp900314705	longevity	-0.0515602	0.112568	0.646928	36	longevity	Sorangium	0.00278593	0.00598301	0.641473	25
Thermococci	longevity	0.179195	0.392175	0.647724	20	longevity	Thermococci	-0.00219039	0.00472739	0.64312	25
CAG-449	longevity	-0.0730073	0.160143	0.64847	18	longevity	Enterococcus_faecalis	-0.00352569	0.00765125	0.644942	25
Edwardsiella	longevity	-0.183952	0.406188	0.650639	9	longevity	Enorma_massiliensis	0.00447486	0.00974368	0.646049	25
Hyphomonas	longevity	-0.2479	0.549079	0.651641	10	longevity	CAG-269_sp002372935	0.00549098	0.0120228	0.647878	25
Dorea_phocaeense	longevity	0.0925469	0.205572	0.652572	18	longevity	Thermococcaceae	-0.00263941	0.00578303	0.648098	25
Clostridium_P	longevity	-0.0935758	0.208329	0.653306	19	longevity	Paramuribaculum_sp001689565	0.00551282	0.0121409	0.649778	25
Bacillales	longevity	-0.379116	0.846825	0.654376	13	longevity	CAG-632	0.00427622	0.00941926	0.649838	25
Bifidobacterium	longevity	-0.0437992	0.0978537	0.654443	29	longevity	Cyanobacteria	-0.00281106	0.00621656	0.651133	25
Coprococcus_eutactus	longevity	0.039239	0.0876778	0.654488	21	longevity	Paenibacillus_J	-0.00279566	0.00619041	0.651548	25
Haemophilus	longevity	0.0915147	0.205081	0.655426	20	longevity	Streptococcus_suis	-0.0034552	0.00767845	0.65272	25
Bifidobacterium_angulatum	longevity	0.0485576	0.110043	0.659023	22	longevity	CAG-510_sp002432425	0.00352196	0.00787664	0.654774	25
Staphylococcus_A_fleurettii	longevity	-0.0536588	0.122549	0.66149	16	longevity	Enterococcaceae	0.00244444	0.00549096	0.656192	25
Pandoraea	longevity	-0.161298	0.377974	0.669565	18	longevity	Enterococcaceae	0.00244444	0.00549096	0.656192	25
Eggerthella_lenta	longevity	0.0447257	0.105315	0.671067	21	longevity	Roseburia_intestinalis	0.00654539	0.0147213	0.656593	25
UBA1777_sp900319275	longevity	-0.167156	0.403866	0.678955	9	longevity	Faecalicatena_sp000364245	0.00311749	0.00701634	0.656812	25
Prevotella_sp002933775	longevity	0.0660517	0.160223	0.680157	15	longevity	Saccharofermentanaceae	0.00160369	0.00362993	0.658637	25
Enterococcus_A	longevity	-0.0922516	0.227373	0.684942	25	longevity	Roseibacillus	-0.00265545	0.00603293	0.659822	25
Borreliaceae	longevity	-0.135058	0.333727	0.685701	14	longevity	Anaeromassilibacillus_sp001305115	-0.00422935	0.00964387	0.660986	25
GCA-900066495_sp900066495	longevity	-0.0657109	0.163357	0.687498	20	longevity	Pseudoflavonifractor_capillosus	0.00336419	0.00769592	0.66201	25
CAG-590_sp000431135	longevity	-0.0562892	0.141097	0.689938	30	longevity	Eubacterium_R_coprostanoligenes	0.00428586	0.00990671	0.66529	25
UBA1191	longevity	-0.082465	0.207572	0.691159	15	longevity	CAG-269_sp001915995	0.0070486	0.0165227	0.669671	25
Streptococcus_suis	longevity	0.147321	0.370963	0.691271	13	longevity	Oscillospiraceae	0.00300931	0.00712023	0.672556	25
CAG-884	longevity	-0.0475749	0.120233	0.692334	17	longevity	CAG-269_sp001916065	-0.00802234	0.0190736	0.674047	25
Prevotella_sp002437565	longevity	-0.0452889	0.114574	0.692636	22	longevity	Desulfovibrionales	0.00633655	0.0151227	0.675209	25
Elusimicrobiaceae	longevity	0.0794464	0.201127	0.692839	31	longevity	Faecalicatena_sp002397985	-0.00279599	0.00672158	0.67743	25
Eubacterium	longevity	-0.119423	0.303493	0.693953	15	longevity	Mycoplasmatales	-0.00196979	0.0047604	0.67903	25
Enterococcus	longevity	-0.104321	0.272695	0.702049	22	longevity	Corynebacterium	-0.00159531	0.00386264	0.6796	25
Fournierella_massiliensis	longevity	0.0917331	0.240904	0.703362	17	longevity	Spirochaetia	0.00196497	0.00477423	0.680649	25
Alphaproteobacteria	longevity	0.116464	0.305942	0.703446	19	longevity	CAG-81_sp000435795	0.00810545	0.0199583	0.684655	25
CAG-632	longevity	-0.0638597	0.167804	0.703528	28	longevity	Escherichia_coli	-0.0110007	0.0271312	0.685137	25
CAG-488_sp000434055	longevity	-0.0689332	0.181604	0.704257	19	longevity	Clostridiaceae	-0.00347709	0.00860761	0.686245	25
Ensifer	longevity	0.0774321	0.204524	0.704987	17	longevity	Finegoldia	0.00300993	0.00753155	0.689419	25
CAG-873_sp001701165	longevity	0.0259048	0.0686946	0.706098	26	longevity	Butyricimonas_sp900258545	0.00630068	0.0158353	0.690712	25
Flavonifractor_sp900199495	longevity	-0.0730996	0.194088	0.706448	20	longevity	Thermoanaerobacterium	0.0024519	0.00623761	0.694258	25
CAG-841_sp002479075	longevity	0.0901273	0.240158	0.707449	12	longevity	Stappia	-0.00220785	0.00562433	0.694649	25
Citrobacter_A	longevity	-0.0834289	0.222894	0.708183	17	longevity	UBA6398_sp002451695	-0.00504397	0.0128709	0.695141	25
Dysgonomonas	longevity	-0.0749876	0.201066	0.709185	27	longevity	Weissella	0.00302838	0.00778954	0.697442	25
Peptococcaceae	longevity	-0.0744451	0.200254	0.710077	15	longevity	V9D3004	0.00460749	0.0118737	0.697985	25
Bacillus_C	longevity	0.137207	0.372134	0.712349	14	longevity	Streptococcus_sanguinis	-0.00374603	0.00970685	0.699558	25
Prevotella	longevity	-0.0253201	0.0687936	0.712829	22	longevity	Desulfovibrionia	0.0053136	0.0138623	0.701488	25
Caulobacterales	longevity	0.186425	0.515507	0.717625	22	longevity	Gramella	-0.00261146	0.00689611	0.704921	25
Parabacteroides_merdae	longevity	-0.0292633	0.0825687	0.723031	21	longevity	Lawsonibacter_sp002161175	-0.0030242	0.0080672	0.707752	25
UBA7177_sp002491225	longevity	0.102316	0.289795	0.724041	17	longevity	SM23-33	-0.0020367	0.00546589	0.709431	25
Moraxellaceae	longevity	0.187673	0.531801	0.724163	17	longevity	Bacteroides_sp002160055	-0.00560418	0.0150711	0.710006	25
Faecalicatena_torques	longevity	-0.040591	0.115707	0.725732	19	longevity	Streptococcus	-0.00427877	0.0115422	0.710855	25
UBA737_sp002451855	longevity	0.06744	0.192808	0.726505	19	longevity	CAG-1000	-0.00693757	0.0188267	0.712503	25
Prevotella_oris	longevity	-0.0604887	0.17325	0.726984	16	longevity	Caulobacteraceae	0.00149211	0.00411738	0.717059	25
Paramuribaculum_sp001689565	longevity	0.0585048	0.168953	0.729134	15	longevity	Tepidanaerobacteraceae	0.00280171	0.00776784	0.718338	25
Intestinimonas_massiliensis	longevity	-0.0817367	0.236457	0.729588	16	longevity	Monoglobaceae	-0.00478409	0.0133175	0.71942	25
Proteus	longevity	-0.0690653	0.200903	0.731016	26	longevity	Campylobacter_D	-0.00189761	0.0052878	0.719695	25
Porphyromonas	longevity	0.084629	0.246718	0.731584	13	longevity	Dorea_formicigenerans	-0.00276297	0.00776697	0.72204	25
CAG-177_sp003538135	longevity	0.0364946	0.106847	0.732683	20	longevity	Parabacteroides_merdae	-0.00802387	0.0226782	0.723478	25
Bacteroides_uniformis	longevity	-0.0420932	0.124075	0.734416	13	longevity	Aneurinibacillaceae	0.00187153	0.00530195	0.724097	25
UBA11963_sp002362595	longevity	0.0685904	0.207152	0.74056	14	longevity	Granulicatella	-0.00368875	0.0104699	0.724598	25
Dorea	longevity	-0.095847	0.289898	0.740929	11	longevity	CAG-488	0.00359149	0.0102853	0.726949	25
UBA3792	longevity	0.0814346	0.251147	0.745748	17	longevity	Fibrobacteria	0.00104922	0.00300548	0.727013	25
Brevibacillales	longevity	-0.157786	0.486927	0.745904	16	longevity	Anaerostipes	0.00489267	0.0142134	0.730674	25
Lentimicrobiaceae	longevity	-0.106959	0.332039	0.747357	22	longevity	Kandleria_vitulina	-0.00375891	0.011027	0.733193	25
Caloranaerobacteraceae	longevity	-0.0844349	0.263204	0.748365	22	longevity	Brachyspiraceae	-0.00279956	0.00827101	0.735002	25
Enterococcus_faecalis	longevity	-0.0696861	0.220841	0.752345	19	longevity	Brachyspiraceae	-0.00279956	0.00827101	0.735002	25
Eremiobacterota	longevity	0.160349	0.51039	0.753392	19	longevity	Desulfobacterota_A	0.00380673	0.0112637	0.735391	25
Morganella	longevity	-0.0512181	0.163891	0.75465	42	longevity	UBA1409	-0.00424241	0.0129588	0.743384	25
Campylobacter_D	longevity	0.117383	0.376673	0.75532	18	longevity	Faecalicoccus_pleomorphus	-0.00372664	0.0115882	0.747765	25
Eggerthella	longevity	-0.0302445	0.0974779	0.756355	21	longevity	Dorea_phocaeense	0.00304921	0.00959253	0.750581	25
Lachnospiraceae	longevity	0.0729309	0.236267	0.757565	14	longevity	Lawsonibacter_sp900066645	-0.00307638	0.00977758	0.753038	25
Lachnospiraceae	longevity	0.0729309	0.236267	0.757565	14	longevity	Romboutsia_ilealis	0.00361932	0.011532	0.753634	25
Burkholderiaceae	longevity	-0.0598718	0.194387	0.758079	18	longevity	Rhodovulum	-0.00180485	0.00581845	0.756413	25
Faecalicatena_glycyrrhizinilyticum	longevity	0.0499605	0.162717	0.758813	21	longevity	Collinsella_aerofaciens	-0.00619558	0.0200195	0.756958	25
Phocea	longevity	0.0495227	0.161848	0.759617	18	longevity	Anaerococcus	-0.00187674	0.00608946	0.757934	25
Monoglobus	longevity	0.0360884	0.11808	0.759888	21	longevity	Clostridium_E_sporosphaeroides	0.00217132	0.0073548	0.767822	25
Solobacterium	longevity	0.174167	0.572804	0.761082	9	longevity	CAG-177_sp003538135	-0.00502925	0.0172672	0.770852	25
Prevotella_melaninogenica	longevity	-0.0470209	0.155488	0.76234	16	longevity	Brevibacillaceae	-0.00134063	0.00463396	0.772348	25
Campylobacteraceae	longevity	0.116024	0.384343	0.762746	14	longevity	Bifidobacterium_pseudocatenulatum	0.00573882	0.019863	0.772643	25
Turicibacter	longevity	-0.0339341	0.112543	0.763018	21	longevity	Caloranaerobacteraceae	0.0019988	0.00692716	0.772929	25
Methanobrevibacter_B	longevity	-0.0834332	0.276833	0.763121	15	longevity	Ruminococcus_E_sp900314705	0.00366822	0.0129392	0.776796	25
Granulicatella	longevity	0.0635167	0.211003	0.763397	14	longevity	Staphylococcaceae	-0.00153416	0.0054386	0.777877	25
Streptococcus_gordonii	longevity	0.0541473	0.180838	0.764616	14	longevity	Photobacterium	-0.00134573	0.0047821	0.778396	25
Mycoplasmoidaceae	longevity	-0.0846701	0.283604	0.765283	22	longevity	CAG-448_sp000433415	-0.00288897	0.0103507	0.780161	25
Enterobacteriaceae	longevity	-0.0360602	0.121026	0.765738	19	longevity	Fibrobacterales	0.000907928	0.0032587	0.780539	25
Enterobacteriaceae	longevity	-0.0360602	0.121026	0.765738	19	longevity	Lachnoanaerobaculum_saburreum	-0.00208994	0.00751915	0.781051	25
F0428	longevity	-0.050372	0.17273	0.770576	19	longevity	CAG-273_sp003507395	-0.00572563	0.0206972	0.782058	25
Brachyspirales	longevity	-0.0706412	0.243592	0.771818	23	longevity	Mitsuokella	-0.00425989	0.0154574	0.782863	25
Romboutsia_ilealis	longevity	-0.0499601	0.172799	0.772488	15	longevity	Negativibacillus_sp000435195	0.00462778	0.0168041	0.783012	25
Bacillus_U	longevity	-0.069168	0.243247	0.77614	18	longevity	GCA-900066575_sp900066385	0.00197694	0.00725682	0.785295	25
Holdemania_filiformis	longevity	0.0487562	0.175133	0.780708	13	longevity	Flavonifractor_sp002159265	0.00229465	0.00852245	0.787739	25
Johnsonella_ignava	longevity	0.101674	0.36619	0.781278	8	longevity	Aliivibrio	-0.00183217	0.00688823	0.79025	25
CAG-302	longevity	0.0161564	0.0589417	0.784002	23	longevity	Ruminococcus_C_sp000437255	-0.00462068	0.0174554	0.79123	25
Streptococcus_sanguinis	longevity	-0.0608398	0.224239	0.786148	16	longevity	Brachyspirales	-0.00202051	0.00774992	0.794313	25
Dickeya	longevity	-0.133312	0.493298	0.786971	14	longevity	Caulobacter	-0.00121632	0.00466702	0.794386	25
K10	longevity	0.0488809	0.184196	0.790721	12	longevity	Bifidobacterium_breve	0.00316143	0.0122811	0.796853	25
Yersinia	longevity	-0.165559	0.625448	0.791237	7	longevity	RUG147_sp900315495	0.00155975	0.00606123	0.796923	25
Paceibacteria	longevity	0.18845	0.722976	0.794356	15	longevity	Raoultella	-0.00218241	0.0084939	0.797226	25
Carnobacteriaceae	longevity	0.129225	0.497921	0.795228	14	longevity	Prevotella_sp002437565	0.00385735	0.0150173	0.797286	25
Neisseriaceae	longevity	-0.140622	0.558532	0.801218	17	longevity	Pyramidobacter	0.0016191	0.00638922	0.79995	25
ER4_sp002437735	longevity	-0.0435191	0.175575	0.804238	12	longevity	Shewanella	0.00107149	0.00424044	0.800512	25
Bacteroides_caccae	longevity	0.0289719	0.116947	0.804339	11	longevity	Bifidobacterium_ruminantium	-0.00386794	0.0154412	0.802205	25
Marinilabiliaceae	longevity	0.0998224	0.413766	0.809359	16	longevity	Prevotella_sp900318625	-0.00303839	0.0121412	0.802391	25
Eisenbergiella_sp900066775	longevity	0.0295208	0.12333	0.810822	18	longevity	Demequinaceae	0.0013505	0.0054232	0.803343	25
Halarcobacter	longevity	0.0665072	0.278388	0.811182	15	longevity	Odoribacter_laneus	-0.00323098	0.0130022	0.803752	25
Bifidobacterium_pseudocatenulatum	longevity	0.024871	0.104368	0.811647	14	longevity	Enterococcus_A	0.00146875	0.0059254	0.804232	25
CAG-194_sp002441865	longevity	-0.052466	0.22284	0.813865	16	longevity	Mycobacteriaceae	-0.000979851	0.00395357	0.804259	25
Bilophila_wadsworthia	longevity	0.0175571	0.0748136	0.814459	18	longevity	Aureimonas	-0.00129631	0.00523667	0.804486	25
Slackia	longevity	-0.0734897	0.314757	0.815388	10	longevity	Citrobacter_A	0.00208363	0.00842474	0.804659	25
Thermoanaerobacteraceae	longevity	-0.10229	0.440865	0.816521	18	longevity	UBA737	-0.00335459	0.0136857	0.806366	24
Dorea_longicatena	longevity	0.0372463	0.160691	0.816702	19	longevity	Desulfovibrionaceae	0.00407652	0.0166868	0.807001	25
CAG-145	longevity	-0.0544992	0.237285	0.818342	9	longevity	Desulfovibrionaceae	0.00407652	0.0166868	0.807001	25
Herbinix	longevity	-0.0770463	0.339064	0.820243	14	longevity	Bacteroides_A_plebeius	0.0050569	0.0207549	0.807503	25
Synergistaceae	longevity	0.0493831	0.218007	0.820797	18	longevity	Geobacteraceae	-0.001059	0.0043612	0.808142	25
Fervidobacteriaceae	longevity	-0.0701131	0.313036	0.822775	21	longevity	Aneurinibacillales	0.00119675	0.00495344	0.80909	25
UBA7182	longevity	0.0619516	0.276953	0.822999	17	longevity	Clostridium_saudiense	0.00441731	0.0183463	0.80973	25
Aggregatibacter	longevity	-0.0609627	0.278626	0.826808	11	longevity	Borreliales	0.00138136	0.00575635	0.810352	25
Peptococcia	longevity	0.0610163	0.283392	0.829528	16	longevity	Bifidobacterium_infantis	-0.00313741	0.0131411	0.811301	25
Aeromonas	longevity	-0.0859707	0.399556	0.829638	27	longevity	Bacteroides_intestinalis	0.00541069	0.0229712	0.813788	25
UBA1033_sp001695555	longevity	0.0650433	0.302593	0.829804	16	longevity	Clostridium	-0.00282797	0.0120314	0.814171	25
CAG-274_sp000432155	longevity	0.0166631	0.0778622	0.830541	19	longevity	Tannerellaceae	0.00362928	0.0155175	0.815076	25
Lawsonibacter_sp900066645	longevity	-0.039355	0.18684	0.833173	23	longevity	Edwardsiella	0.00145234	0.00626142	0.816576	25
Rikenellaceae	longevity	0.0316811	0.150504	0.833277	13	longevity	Borreliaceae	0.00140296	0.00607521	0.817367	25
Tannerella	longevity	0.0422604	0.202777	0.834911	15	longevity	Prevotella_oris	-0.00259275	0.011497	0.821579	25
Faecalibacterium_prausnitzii_E	longevity	-0.0404463	0.196833	0.837193	15	longevity	CAG-877	0.00332395	0.0149197	0.823699	25
Halomonadaceae	longevity	0.125995	0.616201	0.837985	16	longevity	Bacteroides_fluxus	0.00294116	0.0133777	0.825984	25
Bilophila	longevity	0.0138631	0.0678102	0.83801	19	longevity	CAG-826	0.0019869	0.0090713	0.826626	25
Kandleria_vitulina	longevity	-0.0337241	0.165185	0.838229	16	longevity	Helicobacter	-0.00123104	0.00562268	0.826695	25
Bacteroides_fragilis	longevity	-0.0222019	0.109188	0.838872	19	longevity	Hyphomonas	0.000983465	0.00450647	0.827247	25
Aeromonadaceae	longevity	-0.0858704	0.42299	0.839129	31	longevity	CAG-452_sp000434035	0.00458565	0.0210327	0.82741	25
Herbidospora	longevity	-0.0599237	0.296809	0.84	23	longevity	CAG-177_sp003514385	-0.00612852	0.0281683	0.827766	25
Gillisia	longevity	0.0571052	0.283744	0.840498	13	longevity	RC9_sp900317925	-0.00205078	0.00948994	0.828909	25
CAG-452_sp000434035	longevity	-0.0186516	0.0940203	0.842749	18	longevity	Cetobacterium_A	0.00167507	0.00778624	0.829664	25
Weissella	longevity	0.0488342	0.246716	0.843094	16	longevity	Elusimicrobiota	0.000559676	0.00261256	0.830372	25
Ruminococcus_D_bicirculans	longevity	0.0151352	0.0771929	0.844555	24	longevity	Atopobiaceae	0.00159278	0.00751632	0.832177	25
Fibrobacteria	longevity	-0.110244	0.574215	0.847749	23	longevity	Vibrionaceae	-0.000643049	0.00307152	0.834168	25
Paracoccus	longevity	-0.101168	0.528867	0.848297	10	longevity	Clostridium_butyricum	-0.00142801	0.00682467	0.834259	25
Aerococcaceae	longevity	0.0749552	0.394457	0.849293	20	longevity	CAG-433	0.00362383	0.0174049	0.835067	25
Clostridiales	longevity	0.0558593	0.301881	0.8532	14	longevity	Faecalicoccus	-0.00266122	0.012883	0.836347	25
Peptostreptococcaceae	longevity	0.0264119	0.145633	0.856086	26	longevity	Faecalicatena_glycyrrhizinilyticum	-0.00205	0.0100269	0.838002	25
Burkholderiales	longevity	-0.0396889	0.222021	0.858125	17	longevity	Eubacterium_I_ramulus_A	-0.00206542	0.0102573	0.840417	25
Streptococcaceae	longevity	-0.0319775	0.179195	0.858369	14	longevity	Prevotella_sp900317685	-0.00255821	0.0127683	0.841202	25
Bacteroides_A_plebeius_A	longevity	0.0171547	0.0966274	0.859088	15	longevity	Brachyspirae	-0.00146196	0.00731934	0.841685	25
Bacillus	longevity	0.102616	0.584133	0.860552	13	longevity	Leclercia	-0.00123551	0.00625876	0.84351	25
Olsenella_C	longevity	-0.0407534	0.232168	0.86066	15	longevity	Prevotellamassilia_sp000437675	0.00315626	0.0165584	0.848828	25
CAG-448_sp003150135	longevity	-0.019504	0.114004	0.864159	17	longevity	Pantoea	0.000714035	0.00375379	0.849139	25
Euryarchaeota	longevity	-0.0551347	0.322828	0.864392	15	longevity	Phascolarctobacterium_sp003150755	-0.00255741	0.0135802	0.850626	25
CAG-245	longevity	-0.0158915	0.0936704	0.865283	16	longevity	Erwinia	-0.000906641	0.00482351	0.850906	25
Omnitrophota	longevity	0.126387	0.751158	0.866381	21	longevity	Lactobacillales	-0.00156333	0.00835134	0.851508	25
Corynebacterium	longevity	-0.0669436	0.398186	0.866488	29	longevity	Thermoanaerobacteraceae	-0.000858443	0.00469327	0.854869	25
Gordonibacter	longevity	0.0266236	0.160787	0.868485	17	longevity	CAG-977	0.00132519	0.00724869	0.854941	25
Alistipes_shahii	longevity	-0.0144743	0.0877231	0.868944	17	longevity	Acetivibrio	0.00111474	0.00623711	0.858152	25
Leuconostoc	longevity	0.0235326	0.142917	0.869212	15	longevity	Paceibacteria	0.000487898	0.00273701	0.85852	25
Acidaminococcaceae	longevity	-0.014166	0.0862946	0.869606	21	longevity	NK4A144	0.000915244	0.005305	0.863025	25
Clostridium_butyricum	longevity	0.0678479	0.421264	0.872048	8	longevity	CAG-245	-0.00350638	0.0205726	0.864665	25
Turicibacteraceae	longevity	0.0204671	0.127274	0.872242	18	longevity	QALR01_sp003150035	-0.00174172	0.0104405	0.867509	25
Megasphaera_elsdenii	longevity	0.0169887	0.106447	0.873198	27	longevity	Brevibacillales	-0.000705418	0.00425225	0.868241	25
Eubacterium_callanderi	longevity	-0.0382771	0.244577	0.875636	15	longevity	Caloranaerobacter	0.00121436	0.00737987	0.869298	25
Bacillus_AY	longevity	0.0528615	0.338354	0.875851	17	longevity	Dysgonomonadaceae	0.00110609	0.00676476	0.870119	25
Marvinbryantia_formatexigens	longevity	-0.033533	0.217072	0.877232	22	longevity	Haloplasmatales	0.00233069	0.0143745	0.871195	25
Lactobacillus_B	longevity	-0.0185409	0.12063	0.877846	21	longevity	UBA1206_sp000433115	-0.0027846	0.0171979	0.871373	25
Prevotella_bryantii	longevity	-0.0211863	0.138153	0.878119	16	longevity	Streptococcaceae	0.00180609	0.0111707	0.871557	25
Paenibacillus_J	longevity	-0.0497743	0.324858	0.878226	16	longevity	Paraglaciecola	0.00105759	0.0066044	0.872775	25
Eubacterium_R_coprostanoligenes	longevity	-0.0308492	0.202078	0.878666	19	longevity	UBA644	0.00201058	0.0130463	0.877522	25
Bifidobacteriaceae	longevity	-0.015672	0.102661	0.878668	26	longevity	CAG-822	0.00200717	0.013186	0.879014	25
Bifidobacteriaceae	longevity	-0.015672	0.102661	0.878668	26	longevity	CAG-877_sp000433455	0.00202406	0.0134725	0.880579	25
Eubacterium_I_ramulus_A	longevity	-0.0242073	0.159711	0.879526	22	longevity	Bifidobacterium_adolescentis	-0.00385009	0.0256936	0.880886	25
Prevotella_buccae	longevity	-0.0246119	0.163177	0.88011	16	longevity	Blautia_sp000436935	-0.00243481	0.0163265	0.881449	25
CAG-83_sp000435555	longevity	0.0137993	0.0921818	0.881004	14	longevity	CAG-452	0.00314482	0.0217078	0.884813	25
Aliivibrio	longevity	-0.0463653	0.31013	0.881157	13	longevity	Eisenbergiella_sp900066775	-0.0018724	0.0135784	0.890323	25
Odoribacter_laneus	longevity	0.0206103	0.138061	0.881329	21	longevity	Haemophilus	-0.00125634	0.00914528	0.890734	25
Dialister_sp000434475	longevity	-0.0152864	0.103582	0.882676	25	longevity	Endozoicomonadaceae	-0.000767812	0.00561773	0.891286	25
NK4A144	longevity	0.0535507	0.37994	0.887913	18	longevity	Lachnospira_rogosae	0.00247748	0.0185698	0.893865	25
Brachyspiraceae	longevity	-0.0313566	0.223487	0.888418	23	longevity	An7	-0.00114289	0.00867192	0.895149	25
Brachyspiraceae	longevity	-0.0313566	0.223487	0.888418	23	longevity	UBA8517	-0.00085519	0.00651954	0.895638	25
Oscillibacter_valericigenes	longevity	0.0452489	0.327062	0.889964	21	longevity	Thermoanaerobacterales	-0.000573084	0.00439746	0.896312	25
Hungatella_sp900155545	longevity	-0.039965	0.299453	0.89383	14	longevity	Psychroserpens	-0.000989549	0.00764902	0.897065	25
CAG-433	longevity	-0.0151645	0.116108	0.896086	19	longevity	Prevotella_sp000434975	-0.0028759	0.022264	0.897221	25
Clostridium_I	longevity	-0.0468386	0.361836	0.897004	13	longevity	Acidaminococcaceae	0.00264431	0.0205543	0.897634	25
Methanobacterium_B	longevity	-0.0374671	0.292333	0.898018	14	longevity	CHKCI006_sp900018345	0.00134434	0.0109339	0.902145	25
Gluconobacter	longevity	-0.0460786	0.361221	0.898494	17	longevity	Porphyromonadaceae	0.00126942	0.0103898	0.902757	25
Lachnospirales	longevity	-0.0326398	0.26818	0.90313	14	longevity	Enteroscipio	-0.001499	0.0124559	0.90421	25
Phocea_massiliensis	longevity	0.022845	0.189491	0.90404	18	longevity	Staphylococcus_aureus	-0.000828877	0.00692655	0.904747	25
Anaerostipes_caccae	longevity	-0.0179079	0.15269	0.906636	17	longevity	Oscillibacter_valericigenes	0.000682281	0.00572381	0.905117	25
Brachyspirae	longevity	-0.0297584	0.259038	0.90854	22	longevity	Fibrobacteraceae	0.00038911	0.00347608	0.910871	25
Porphyromonadaceae	longevity	0.0304822	0.265864	0.90872	11	longevity	CAG-552	-0.002124	0.0189981	0.910982	25
UBA2658_sp002841545	longevity	-0.0497376	0.436765	0.909335	10	longevity	Mycoplasmoidaceae	-0.000681181	0.00615787	0.911918	25
CAG-273_sp003507395	longevity	-0.00925119	0.0817857	0.909939	22	longevity	Coprococcus	-0.00217934	0.0198329	0.912501	25
CHKCI006_sp900018345	longevity	-0.0168979	0.151419	0.911143	20	longevity	UBA6382	0.00105076	0.00991509	0.915602	25
Flavobacteriales	longevity	-0.0410076	0.369135	0.911544	19	longevity	Mycoplasmataceae	-0.0005889	0.00569384	0.917624	25
Thermoanaerobacterium	longevity	0.032482	0.296783	0.912848	20	longevity	GCA-900066755_sp900066755	-0.000907853	0.00900056	0.919657	25
Brevibacillaceae	longevity	0.0483054	0.442243	0.913022	14	longevity	Slackia	0.000796379	0.00823167	0.922928	25
UBA1417_sp003531055	longevity	-0.0163613	0.15577	0.916348	15	longevity	CAG-145_sp002320005	-0.000706685	0.00773539	0.927209	25
Dokdonella	longevity	-0.0280685	0.275495	0.918849	22	longevity	Elusimicrobia	-0.000361549	0.00405286	0.928916	25
Clostridium_S_felsineum	longevity	0.0410804	0.40561	0.919328	5	longevity	Desulfovibrio_piger	-0.0018321	0.0206317	0.929241	25
CAG-465_sp000433135	longevity	0.0148979	0.155838	0.923839	19	longevity	Flavobacteriales	-0.000421482	0.00477263	0.929629	25
Eubacterium_Q	longevity	0.0336271	0.363191	0.926231	21	longevity	Treponemataceae	-0.000383243	0.0043586	0.929934	25
Pseudomonadaceae	longevity	-0.0521785	0.566847	0.926658	20	longevity	Brevibacillus_B	-0.000849981	0.00983803	0.93115	25
CAG-1000_sp000434555	longevity	-0.00847472	0.093495	0.927776	21	longevity	Bacteroides_caccae	-0.00176144	0.0204372	0.931317	25
Comamonas_B	longevity	0.031643	0.351988	0.928368	15	longevity	Clostridiales	-0.000658306	0.00765168	0.931439	25
CAG-488	longevity	-0.0131717	0.151319	0.930635	29	longevity	Bacteroides_finegoldii	0.00134436	0.0160024	0.933049	25
Phascolarctobacterium_sp003150755	longevity	-0.0131851	0.151674	0.930727	16	longevity	Dysgonomonas	0.000672301	0.00814623	0.934226	25
Acetivibrio	longevity	-0.0270686	0.319934	0.932574	19	longevity	Demequina	0.000448066	0.00545442	0.93453	25
Bacteroides_eggerthii	longevity	0.00616754	0.0746688	0.934171	20	longevity	CAG-273_sp003534295	-0.00182477	0.0225584	0.935529	25
Negativicutes	longevity	0.0143036	0.174828	0.934794	19	longevity	Xanthomonadales	0.000288289	0.00361271	0.936398	25
Rhodobacterales	longevity	-0.0433324	0.54609	0.936754	23	longevity	Geobacter_C	-0.000441722	0.00553903	0.936438	25
Cellulosilyticum	longevity	-0.0228874	0.291451	0.937407	19	longevity	UBA1777_sp900316255	0.00052008	0.00668497	0.937988	25
Mitsuokella	longevity	-0.00783169	0.101137	0.938276	30	longevity	Barnesiellaceae	0.00179845	0.0234767	0.938937	25
CAG-882_sp003486385	longevity	-0.00833986	0.10926	0.939156	13	longevity	Bacillaceae	-0.000249446	0.0033443	0.940542	25
Eubacterium_R_sp000431535	longevity	-0.00756492	0.106734	0.943496	30	longevity	CAG-177_sp002438685	-0.00147528	0.0206757	0.943117	25
Campylobacterales	longevity	-0.0387368	0.548174	0.943664	14	longevity	UCG-010_sp003150215	0.00107085	0.0151081	0.943494	25
CAG-884_sp000433875	longevity	-0.00868711	0.125941	0.945007	20	longevity	CAG-177_sp002451755	-0.00139399	0.0209546	0.94696	25
Succiniclasticum	longevity	0.00978944	0.143562	0.945635	42	longevity	Turicibacter	0.00110979	0.0167752	0.947253	25
Prevotella_sp000436915	longevity	-0.00631234	0.0989957	0.949158	20	longevity	Carnobacteriaceae	-0.000280105	0.00427743	0.947788	25
Staphylococcus	longevity	-0.0232874	0.374677	0.950441	16	longevity	UBA1407	0.000347636	0.00537699	0.948451	25
Caloranaerobacter	longevity	0.0150097	0.248415	0.95182	21	longevity	Turicibacteraceae	0.00102098	0.0159029	0.94881	25
CAG-452	longevity	-0.0056201	0.093026	0.951826	15	longevity	UBA1066_sp900317515	0.000344598	0.00537314	0.948864	25
Fusobacterium_A	longevity	0.0126725	0.210903	0.952086	24	longevity	Parachlamydiales	0.000289654	0.00456388	0.949395	25
Firmicutes_E	longevity	0.0326107	0.545714	0.952348	17	longevity	UBA1777_sp900319835	-0.000440037	0.00697033	0.949663	25
Ruminococcus_E_sp900100595	longevity	0.0171446	0.301482	0.954651	18	longevity	UBA3282_sp002493835	0.000400783	0.0070365	0.954579	25
UBA8517	longevity	0.0183041	0.324089	0.95496	14	longevity	Blautia_A_sp002159835	0.00057143	0.0101991	0.95532	25
UBA2922_sp900313925	longevity	0.0144041	0.259156	0.955676	19	longevity	Methanobrevibacter_B	-0.000401264	0.00734515	0.956433	25
CAG-245_sp000435175	longevity	-0.00593801	0.107316	0.955874	16	longevity	Pseudomonadales	0.000139523	0.00258374	0.956935	25
Endozoicomonadaceae	longevity	-0.0189263	0.371909	0.959413	14	longevity	Erysipelatoclostridiaceae	-0.000616662	0.0120837	0.9593	25
Treponema_D	longevity	0.00745074	0.148331	0.959939	93	longevity	Paenibacillus	0.000136237	0.00272723	0.960159	25
Pseudomonadales	longevity	0.0332819	0.692675	0.961678	18	longevity	GCA-900066755	0.000505589	0.0102022	0.960476	25
UBA7703	longevity	0.0142212	0.301368	0.962363	14	longevity	Prevotella_disiens	0.000683226	0.0149508	0.963551	25
Fusobacteriaceae	longevity	0.00955706	0.249293	0.969419	25	longevity	Megamonas_funiformis	0.000514216	0.0126171	0.967491	25
Fusobacteriaceae	longevity	0.00955706	0.249293	0.969419	25	longevity	Parabacteroides_johnsonii	0.000530464	0.0144971	0.970811	25
Lactobacillus_delbrueckii	longevity	-0.00486613	0.130554	0.970267	16	longevity	Parabacteroides	-0.000593181	0.0164066	0.971159	25
Bifidobacterium_kashiwanohense	longevity	0.00458798	0.123866	0.970453	14	longevity	Halarcobacter	-0.00027592	0.00781111	0.971821	25
Lawsonibacter_sp000492175	longevity	0.012929	0.359024	0.971273	12	longevity	Dorea	0.000284943	0.00842074	0.973006	25
Chloroflexales	longevity	-0.0163476	0.455532	0.971373	19	longevity	Streptococcus_parasanguinis	0.000491681	0.0147614	0.973429	25
CAG-877_sp000433455	longevity	-0.00451846	0.128483	0.971946	21	longevity	Campylobacter	0.000209929	0.00649642	0.974221	25
Veillonella_rogosae	longevity	0.00375435	0.108831	0.972481	15	longevity	Coriobacteriaceae	-0.000554652	0.0175538	0.974793	25
Agathobacter_sp000434275	longevity	0.00413259	0.119953	0.972517	14	longevity	Bacteroides_A_plebeius_A	0.000675733	0.0218278	0.975303	25
Blautia_sp001304935	longevity	-0.00589236	0.173699	0.972939	17	longevity	Bilophila_wadsworthia	-0.000763254	0.0254048	0.976032	25
UBA1611	longevity	-0.0111154	0.346038	0.974375	13	longevity	Barnesiella	-0.000722402	0.0245952	0.976568	25
CAG-977	longevity	0.00672844	0.211598	0.974633	24	longevity	CAG-485_sp002362485	-0.000313695	0.0125781	0.980103	25
RUG472	longevity	0.00791956	0.263706	0.976042	16	longevity	Bilophila	0.000697046	0.0288426	0.980719	25
UBA6398	longevity	0.00345418	0.117719	0.976591	19	longevity	Veillonellaceae	-0.000353295	0.0165732	0.982993	25
Proteobacteria	longevity	-0.0101751	0.349784	0.976793	21	longevity	Veillonellaceae	-0.000353295	0.0165732	0.982993	25
Actinobacteriota	longevity	-0.00734124	0.343652	0.982957	16	longevity	Porphyromonas	-0.000207129	0.0110095	0.98499	25
Klebsiella_A	longevity	-0.00202863	0.116443	0.9861	45	longevity	UBA3855_sp900316885	-9.44167e-05	0.00704835	0.989312	25
Pasteurellaceae	longevity	-0.00181099	0.150734	0.990414	18	longevity	RUG013_sp001486445	9.30181e-05	0.00795075	0.990666	25
Prevotella_bivia	longevity	0.00146909	0.156125	0.992492	12	longevity	Bacteroides_sp003545565	0.000138053	0.014019	0.992143	25
UBA1409	longevity	-0.00156111	0.178116	0.993007	14	longevity	CAG-488_sp000434055	-9.4452e-05	0.0113566	0.993364	25
Oscillospiraceae	longevity	-0.00159663	0.293324	0.995657	14	longevity	GCA-900199385_sp900320755	-3.28074e-05	0.00667208	0.996077	25
CAG-1031	longevity	-0.000405689	0.102679	0.996848	16	longevity	CAG-349	-6.67614e-05	0.02279	0.997663	25
Verrucomicrobiales	longevity	-0.000238313	0.0992591	0.998084	18	longevity	CAG-245_sp000435175	5.16514e-05	0.0184633	0.997768	25
KLE1615_sp900066985	longevity	-8.77934e-05	0.162958	0.99957	14	longevity	Bacteroides_clarus	-3.38075e-05	0.0180761	0.998508	25
						longevity	Megamonas	1.75519e-05	0.0126507	0.998893	25
