# Supplementary material for: Mendelian randomization analyses reveal causal relationships between the human microbiome and longevity
Source: Sci Rep. 2023 Mar 29;13:5127. doi: 10.1038/s41598-023-31115-8 (PMC10052271; doi:10.1038/s41598-023-31115-8)
Supplement: Supplementary file 8 — Supplementary Table 7. [file 41598_2023_31115_MOESM8_ESM.xlsx]

## Sheet: Supplementary Table 7
Supplementary Table 7. Two-sample BMR identified causal relationships between the salivary microbiome and longevity (p <0.05).
exposure	outcome	GSMR				nsnp	egger_intercept			Inverse variance weighted(IVW)			MR Egger			Simple mode			Weighted median			Weighted mode			MR.PRESSO
		b	se	p	n		b	se	p	b	se	p	b	se	p	b	se	p	b	se	p	b	se	p	Main.MR.results.MR.Analysis	MR.PRESSO.results.Global.Test.RSSobs	MR.PRESSO.results.Global.Test.Pvalue	Main.MR.results.MR.Analysis	MR.PRESSO.results.Global.Test.RSSobs	MR.PRESSO.results.Global.Test.Pvalue
88 causal relationships from salivary microbiome to longevity
k__Bacteria|p__Firmicutes|c__Bacilli|o__Lactobacillales|f__Streptococcaceae|g__Streptococcus|s__Streptococcus_mitis_AZ_SGB_2150	longevity	0.622823	0.19293	0.00124559	10	9	-0.434445	0.34264	0.245365	0.61649	0.190541	0.00121445	4.66879	3.20166	0.188134	0.681102	0.355054	0.0913538	0.519709	0.264606	0.0495204	0.480458	0.310665	0.160559	Outlier-corrected	6.05251	0.8032	Raw	6.05251	0.8032
k__Bacteria|p__Actinobacteria|c__Actinobacteria|o__Actinomycetales|f__Actinomycetaceae|g__Pauljensenia|s__Pauljensenia_odontolyticus_A_SGB_70	longevity	0.399493	0.124207	0.00129828	13	13	-0.770453	0.354103	0.0522475	0.359155	0.14012	0.0103713	7.63815	3.34778	0.0434174	0.510952	0.259999	0.0729667	0.477011	0.171098	0.0053044	0.536209	0.265317	0.0661668	Outlier-corrected	20.4249	0.2092	Raw	20.4249	0.2092
k__Bacteria|p__Proteobacteria|c__Gammaproteobacteria|o__Burkholderiales|f__Neisseriaceae|g__Neisseria|s__Neisseria_flavescens_SGB_3517	longevity	-0.565384	0.177843	0.00147722	12	13	-0.258883	0.463452	0.587627	-0.570455	0.173454	0.00100615	1.91713	4.45666	0.675376	-0.506267	0.301046	0.118447	-0.513977	0.237703	0.0305978	-0.494207	0.263075	0.0848053	Outlier-corrected	9.65636	0.7996	Raw	9.65636	0.7996
k__Bacteria|p__Firmicutes|c__Clostridia|o__Lachnospirales|f__Lachnospiraceae|g__Lachnoanaerobaculum|s__Lachnoanaerobaculum_sp000287675_SGB_978	longevity	-0.523429	0.16655	0.00167353	10	10	0.278364	0.223417	0.248037	-0.521911	0.161562	0.00123615	-3.04593	2.03223	0.172305	-0.621997	0.32966	0.091807	-0.594084	0.221181	0.00723212	-0.656564	0.29433	0.0526359	Outlier-corrected	6.55878	0.8296	Raw	6.55878	0.8296
k__Bacteria|p__Firmicutes|c__Bacilli|o__Erysipelotrichales|f__Erysipelotrichaceae|g__Solobacterium|s__unclassified_SGB_2890	longevity	-0.779628	0.248972	0.00173984	6	7	0.121736	0.716183	0.871691	-0.769243	0.23367	0.000994757	-1.88612	6.57485	0.785721	-0.660747	0.486964	0.223646	-0.54148	0.320331	0.0909557	-0.669464	0.338827	0.0955753	Outlier-corrected	6.00542	0.6988	Raw	6.00542	0.6988
k__Bacteria|p__Actinobacteria|c__Coriobacteriia|o__Coriobacteriales|f__Atopobiaceae|g__Lancefieldella|s__unclassified_SGB_3043	longevity	-0.477148	0.162126	0.00324969	10	10	-0.0588037	0.945646	0.951942	-0.478082	0.194517	0.0139794	0.0772493	8.93289	0.993312	-0.80783	0.425423	0.0900484	-0.590974	0.244004	0.0154358	-0.699767	0.366353	0.0884492	Outlier-corrected	17.4403	0.159	Raw	17.4403	0.159
k__Bacteria|p__Spirochaetota|c__Spirochaetia|o__Treponematales|f__Treponemataceae|g__Treponema_C|s__Treponema_C_lecithinolyticum_SGB_311	longevity	0.457606	0.15671	0.00349952	9	8	-0.0187771	0.371314	0.96131	0.495493	0.165433	0.00274326	0.664476	3.34571	0.84913	0.65503	0.286996	0.0564391	0.451525	0.209224	0.0309203	0.381936	0.254976	0.177822	Outlier-corrected	3.2414	0.966	Raw	3.2414	0.966
k__Bacteria|p__Bacteroidota|c__Bacteroidia|o__Bacteroidales|f__Bacteroidaceae|g__Prevotella|s__unclassified_SGB_3059	longevity	-0.833457	0.285781	0.00354076	5	5	1.20633	1.77518	0.545523	-0.833169	0.266519	0.00177135	-12.6436	17.3817	0.519603	-1.06337	0.479723	0.0909512	-0.917009	0.346612	0.00815378	-0.99925	0.436241	0.0838025	Outlier-corrected	2.40045	0.8456	Raw	2.40045	0.8456
k__Bacteria|p__Firmicutes|c__Bacilli|o__Lactobacillales|f__Streptococcaceae|g__Streptococcus|s__unclassified_SGB_1603	longevity	0.624571	0.219805	0.00449055	7	8	0.0141798	0.0974948	0.889125	0.618552	0.203029	0.00231429	0.478251	0.988799	0.645766	0.946757	0.366857	0.0364338	0.582462	0.277081	0.0355415	0.645043	0.302544	0.0704551	Outlier-corrected	8.90569	0.5082	Raw	8.90569	0.5082
k__Bacteria|p__Spirochaetota|c__Spirochaetia|o__Treponematales|f__Treponemataceae|g__unclassified_SGB_1906|s__unclassified_SGB_1906	longevity	-0.463676	0.16457	0.0048399	12	11	0.982018	1.036	0.36794	-0.422856	0.198915	0.0335183	-10.1205	10.2327	0.348489	0.00314515	0.385562	0.993652	-0.265414	0.253587	0.295267	-0.159426	0.324101	0.633407	Outlier-corrected	16.0913	0.3004	Raw	16.0913	0.3004
k__Bacteria|p__Firmicutes|c__Bacilli|o__Erysipelotrichales|f__Erysipelotrichaceae|g__Solobacterium|s__unclassified_SGB_2820	longevity	-0.48458	0.172522	0.00497256	11	11	0.411987	0.786247	0.612942	-0.479839	0.243989	0.049225	-4.47259	7.62408	0.571864	-0.802291	0.491307	0.133524	-0.568135	0.256344	0.0266709	-0.7169	0.487497	0.172158	Outlier-corrected	NA	NA	Raw	NA	NA
k__Bacteria|p__Spirochaetota|c__Spirochaetia|o__Treponematales|f__Treponemataceae|g__Treponema_C|s__Treponema_C_maltophilum_SGB_455	longevity	-0.509293	0.181397	0.00499087	9	9	-0.732526	0.896755	0.440917	-0.506942	0.178121	0.00442651	6.56485	8.65909	0.473111	-0.298896	0.348642	0.416213	-0.306767	0.234602	0.191007	-0.286567	0.304107	0.373609	Outlier-corrected	5.54381	0.8434	Raw	5.54381	0.8434
k__Bacteria|p__Firmicutes|c__Bacilli|o__Staphylococcales|f__Gemellaceae|g__Gemella|s__unclassified_SGB_2944	longevity	-0.458785	0.16365	0.00505587	11	11	0.0345043	0.386363	0.930795	-0.459224	0.178488	0.0100862	-0.780072	3.59761	0.833176	-0.285162	0.360071	0.446764	-0.320405	0.218883	0.143243	-0.350691	0.283661	0.244596	Outlier-corrected	13.976	0.3426	Raw	13.976	0.3426
k__Bacteria|p__Firmicutes|c__Bacilli|o__Lactobacillales|f__Aerococcaceae|g__Granulicatella|s__unclassified_SGB_3146	longevity	-0.506414	0.181843	0.00535446	7	7	-0.747116	1.43524	0.624901	-0.503222	0.175524	0.00414412	6.68821	13.8162	0.648783	-0.464309	0.306008	0.179982	-0.493719	0.215778	0.0221321	-0.590179	0.30925	0.104937	Outlier-corrected	0.850328	0.9962	Raw	0.850328	0.9962
k__Bacteria|p__Patescibacteria|c__Saccharimonadia|o__Saccharimonadales|f__Saccharimonadaceae|g__TM7x|s__unclassified_SGB_2517	longevity	-0.448779	0.161364	0.00541647	8	8	-0.215924	1.026	0.84028	-0.420275	0.21253	0.0479868	1.60739	9.63756	0.873019	-0.799775	0.468425	0.131512	-0.39973	0.248228	0.107324	-0.762992	0.445985	0.130857	Outlier-corrected	17.3707	0.0894	Raw	17.3707	0.0894
k__Bacteria|p__Proteobacteria|c__Gammaproteobacteria|o__Enterobacterales|f__Pasteurellaceae|g__Aggregatibacter|s__unclassified_SGB_1250	longevity	-0.619694	0.223134	0.00548251	9	8	-1.68054	0.871284	0.102013	-0.71064	0.246016	0.00386972	15.563	8.4407	0.114771	-0.869482	0.441391	0.0895083	-0.827154	0.327558	0.0115627	-0.858458	0.372366	0.0545539	Outlier-corrected	9.38849	0.5472	Raw	9.38849	0.5472
k__Bacteria|p__Campylobacterota|c__Campylobacteria|o__Campylobacterales|f__Campylobacteraceae|g__Campylobacter_A|s__unclassified_SGB_2769	longevity	0.396599	0.142987	0.0055427	14	13	0.051709	0.219133	0.817791	0.3799	0.138404	0.00605366	-0.0978857	2.02949	0.962396	0.633585	0.313399	0.0660922	0.435929	0.188897	0.0210127	0.516895	0.30585	0.11681	Outlier-corrected	10.7788	0.7108	Raw	10.7788	0.7108
k__Bacteria|p__Firmicutes|c__Clostridia|o__Lachnospirales|f__Lachnospiraceae|g__Oribacterium|s__Oribacterium_sinus_SGB_3082	longevity	0.561549	0.204563	0.00604886	8	8	0.122746	0.713257	0.869023	0.552426	0.278141	0.0470183	-0.615652	6.79413	0.930748	0.72719	0.455218	0.154196	0.612622	0.271673	0.0241333	0.562682	0.410193	0.212488	Outlier-corrected	18.4319	0.082	Raw	18.4319	0.082
MF0040:proline_degradation	longevity	0.525246	0.194915	0.00704437	7	7	0.857939	0.756333	0.308089	0.5264	0.242509	0.0299583	-7.78349	7.32957	0.336845	0.644786	0.358877	0.122515	0.645896	0.250169	0.0098277	0.625491	0.315937	0.0950508	Outlier-corrected	12.5318	0.2032	Raw	12.5318	0.2032
k__Bacteria|p__Firmicutes|c__Negativicutes|o__Veillonellales|f__Veillonellaceae|g__Veillonella|s__Veillonella_dispar_SGB_1131	longevity	0.427741	0.163536	0.00890785	9	9	-0.654408	0.798764	0.439628	0.429919	0.157783	0.00643492	6.65874	7.60448	0.410267	0.585358	0.342578	0.125887	0.575731	0.208131	0.00567158	0.579567	0.323108	0.110608	Outlier-corrected	5.9763	0.8088	Raw	5.9763	0.8088
k__Bacteria|p__Proteobacteria|c__Gammaproteobacteria|o__Enterobacterales|f__Pasteurellaceae|g__Aggregatibacter|s__unclassified_SGB_1484	longevity	-0.637185	0.244176	0.0090665	9	9	0.779374	1.78708	0.675886	-0.633487	0.254117	0.0126705	-8.29126	17.561	0.651191	-0.940831	0.427901	0.0591123	-0.535322	0.312038	0.0862415	-0.558625	0.355583	0.154823	Outlier-corrected	12.2149	0.3738	Raw	12.2149	0.3738
k__Bacteria|p__Firmicutes|c__Bacilli|o__Erysipelotrichales|f__Erysipelotrichaceae|g__Solobacterium|s__unclassified_SGB_2613	longevity	-0.435218	0.167169	0.00922862	13	13	-1.29899	0.610513	0.0568051	-0.429686	0.207546	0.0384224	11.6333	5.6724	0.0648798	-0.768245	0.434327	0.102311	-0.162355	0.261017	0.533936	-0.00517462	0.311862	0.987034	Outlier-corrected	26.0332	0.05	Raw	26.0332	0.05
k__Bacteria|p__Firmicutes|c__Bacilli|o__Lactobacillales|f__Streptococcaceae|g__Streptococcus|s__Streptococcus_oralis_BA_SGB_2136	longevity	-0.311608	0.120299	0.00959002	18	18	0.469273	0.454917	0.317622	-0.317196	0.118168	0.00726849	-4.86291	4.40824	0.286282	-0.405015	0.252025	0.126458	-0.346264	0.162936	0.0335737	-0.39837	0.210257	0.0752743	Outlier-corrected	12.8205	0.851	Raw	12.8205	0.851
k__Bacteria|p__Bacteroidota|c__Bacteroidia|o__Flavobacteriales|f__Flavobacteriaceae|g__Capnocytophaga|s__Capnocytophaga_gingivalis_SGB_1572	longevity	0.490279	0.190711	0.0101465	9	9	-0.412719	0.658597	0.550761	0.489773	0.186149	0.00851133	4.37351	6.20027	0.503367	0.651376	0.359975	0.107972	0.523138	0.252687	0.0384245	0.663625	0.318286	0.0705654	Outlier-corrected	3.20529	0.9614	Raw	3.20529	0.9614
k__Bacteria|p__Actinobacteria|c__Coriobacteriia|o__Coriobacteriales|f__Atopobiaceae|g__Lancefieldella|s__unclassified_SGB_1303	longevity	0.665348	0.26025	0.0105709	5	5	-0.293446	0.646409	0.680685	0.669574	0.244725	0.00621862	3.41041	6.04253	0.611926	0.782799	0.367486	0.100192	0.751207	0.289792	0.00953574	0.784859	0.365621	0.0983513	Outlier-corrected	1.00502	0.9644	Raw	1.00502	0.9644
k__Bacteria|p__Bacteroidota|c__Bacteroidia|o__Bacteroidales|f__UBA932|g__RC9|s__unclassified_SGB_2608	longevity	-0.415316	0.164152	0.011404	9	9	0.0517919	0.439228	0.909447	-0.41538	0.162392	0.010531	-0.908181	4.18241	0.83429	-0.348302	0.330537	0.322782	-0.306786	0.214597	0.152834	-0.310404	0.28901	0.314134	Outlier-corrected	4.54247	0.9048	Raw	4.54247	0.9048
k__Bacteria|p__Actinobacteria|c__Actinobacteria|o__Actinomycetales|f__Actinomycetaceae|g__Pauljensenia|s__unclassified_SGB_2308	longevity	0.407322	0.163517	0.0127382	11	11	0.0697009	0.464474	0.884023	0.408744	0.161317	0.0112834	-0.258332	4.4482	0.954957	0.41698	0.278606	0.165358	0.372125	0.208316	0.0740432	0.425087	0.286533	0.168747	Outlier-corrected	8.04532	0.7776	Raw	8.04532	0.7776
k__Bacteria|p__Spirochaetota|c__Spirochaetia|o__Treponematales|f__Treponemataceae|g__Treponema_A|s__unclassified_SGB_881	longevity	-0.427765	0.171897	0.0128285	10	10	0.476892	0.83017	0.581452	-0.42819	0.256751	0.0953701	-4.94932	7.87487	0.5472	-0.0412333	0.389173	0.917945	-0.262508	0.252187	0.297911	-0.259082	0.314104	0.430788	Outlier-corrected	NA	NA	Raw	24.1635	0.036
k__Bacteria|p__Firmicutes|c__Bacilli|o__Lactobacillales|f__Streptococcaceae|g__Streptococcus|s__Streptococcus_infantis_G_SGB_606	longevity	0.447178	0.18078	0.013376	9	8	-0.442087	0.431201	0.344792	0.613126	0.188692	0.00115669	4.79291	4.08122	0.284738	0.591208	0.35194	0.136877	0.582895	0.251156	0.0202949	0.545588	0.334285	0.146678	Outlier-corrected	9.42546	0.541	Raw	9.42546	0.541
k__Bacteria|p__Patescibacteria|c__Saccharimonadia|o__Saccharimonadales|f__Saccharimonadaceae|g__TM7x|s__unclassified_SGB_1320	longevity	0.452059	0.182832	0.0134159	10	10	-0.30063	0.409135	0.483444	0.453083	0.203879	0.0262621	3.21757	3.76807	0.417992	0.0116422	0.518948	0.982591	0.460386	0.279431	0.0994383	0.857017	0.441363	0.0840726	Outlier-corrected	14.7873	0.2696	Raw	14.7873	0.2696
k__Bacteria|p__Fusobacteria|c__Fusobacteriia|o__Fusobacteriales|f__Fusobacteriaceae|g__Fusobacterium|s__unclassified_SGB_2160	longevity	-0.436111	0.176536	0.0134968	9	12	0.264714	0.692591	0.710304	-0.321433	0.150848	0.0331017	-2.87126	6.67317	0.676125	-0.672544	0.36157	0.0898044	-0.4008	0.195839	0.0406997	-0.641735	0.32911	0.0771296	Outlier-corrected	1.36481	0.9984	Raw	1.36481	0.9984
k__Bacteria|p__Actinobacteria|c__Actinobacteria|o__Actinomycetales|f__Actinomycetaceae|g__Actinomyces|s__Actinomyces_gerencseriae_SGB_340	longevity	-0.862556	0.349394	0.0135596	3	3	-0.335276	1.03688	0.800904	-0.861172	0.33569	0.0103063	2.29622	9.77036	0.853049	-0.705537	0.489693	0.286346	-0.764738	0.420973	0.069279	-0.720973	0.494753	0.282379	Outlier-corrected	NA	NA	Raw	NA	NA
k__Bacteria|p__Actinobacteria|c__Actinobacteria|o__Actinomycetales|f__Micrococcaceae|g__Rothia|s__Rothia_mucilaginosa_B_SGB_3176	longevity	0.469826	0.191284	0.0140425	7	7	-1.41967	2.31233	0.566098	0.462227	0.239563	0.0536736	14.3643	22.6447	0.553747	0.619593	0.388665	0.162011	0.501831	0.250113	0.0448118	0.588318	0.370031	0.162957	Outlier-corrected	13.8807	0.1604	Raw	13.8807	0.1604
MF0096:succinate_production	longevity	0.412256	0.167897	0.0140724	9	8	0.779144	0.933194	0.435738	0.369715	0.195739	0.0589157	-7.1947	9.06223	0.457482	-0.0632033	0.473525	0.897575	0.192585	0.233432	0.409362	-0.0356814	0.379734	0.927771	Outlier-corrected	11.9155	0.3408	Raw	11.9155	0.3408
k__Bacteria|p__Fusobacteria|c__Fusobacteriia|o__Fusobacteriales|f__Leptotrichiaceae|g__Leptotrichia|s__Leptotrichia_sp000469385_SGB_766	longevity	-0.503983	0.20595	0.0144004	8	8	-0.370925	0.684924	0.607632	-0.503738	0.199955	0.0117602	3.03979	6.54641	0.658772	-0.518546	0.372188	0.20619	-0.504399	0.278392	0.0700121	-0.424311	0.323496	0.23102	Outlier-corrected	8.36613	0.5348	Raw	8.36613	0.5348
k__Bacteria|p__Bacteroidota|c__Bacteroidia|o__Bacteroidales|f__Bacteroidaceae|g__F0040|s__F0040_sp900095835_SGB_1710	longevity	-0.856137	0.350249	0.0145105	7	7	-1.74562	0.643286	0.042095	-0.843887	0.478196	0.0776093	15.1979	5.92119	0.050236	-0.941939	0.780404	0.272857	-0.788318	0.497304	0.112924	-0.800766	0.536137	0.185898	Outlier-corrected	15.9369	0.1086	Raw	15.9369	0.1086
k__Bacteria|p__Bacteroidota|c__Bacteroidia|o__Bacteroidales|f__Bacteroidaceae|g__Prevotella|s__Prevotella_jejuni_SGB_1203	longevity	-0.4567	0.188005	0.0151327	8	8	-0.217982	0.743473	0.77925	-0.469514	0.216035	0.0297558	1.63485	7.18114	0.827471	-0.734183	0.383585	0.0971833	-0.463232	0.257323	0.0718294	-0.634724	0.338217	0.102666	Outlier-corrected	12.056	0.2768	Raw	12.056	0.2768
k__Bacteria|p__Firmicutes|c__Clostridia|o__Lachnospirales|f__Lachnospiraceae|g__Oribacterium|s__Oribacterium_sinus_SGB_603	longevity	-0.41094	0.170499	0.0159432	10	10	0.940279	0.447741	0.0689318	-0.412334	0.166106	0.0130519	-9.4962	4.32873	0.0595706	-0.478263	0.369594	0.227875	-0.400882	0.229134	0.0801956	-0.428938	0.352277	0.25433	Outlier-corrected	10.0297	0.5638	Raw	10.0297	0.5638
k__Bacteria|p__Campylobacterota|c__Campylobacteria|o__Campylobacterales|f__Campylobacteraceae|g__Campylobacter_A|s__Campylobacter_A_showae_B_SGB_486	longevity	-0.452193	0.189757	0.0171715	9	9	-1.21549	1.31329	0.385487	-0.44927	0.25229	0.0749508	11.4644	12.8748	0.402788	-0.194656	0.33839	0.580942	-0.170438	0.274162	0.534161	-0.0750944	0.302637	0.810282	Outlier-corrected	18.1357	0.1178	Raw	18.1357	0.1178
k__Bacteria|p__Firmicutes|c__Bacilli|o__Staphylococcales|f__Gemellaceae|g__Gemella|s__unclassified_SGB_3507	longevity	-0.504522	0.218833	0.021138	6	5	2.24182	1.86238	0.31501	-0.373367	0.242062	0.122965	-22.1986	18.1328	0.308239	-0.632712	0.413053	0.200334	-0.584339	0.317239	0.0654822	-0.620459	0.374528	0.172933	Outlier-corrected	6.04549	0.5752	Raw	6.04549	0.5752
k__Bacteria|p__Firmicutes|c__Clostridia|o__Tissierellales|f__Helcococcaceae|g__W5053|s__W5053_sp000467935_SGB_712	longevity	0.550454	0.239136	0.021344	9	9	1.27524	0.613838	0.076368	0.534305	0.397981	0.179421	-11.6104	5.85541	0.0878132	0.43999	0.650588	0.517924	0.530177	0.363129	0.144283	0.321163	0.60497	0.609923	Outlier-corrected	NA	NA	Raw	NA	NA
k__Bacteria|p__Firmicutes|c__Clostridia|o__Tissierellales|f__Helcococcaceae|g__Parvimonas|s__unclassified_SGB_2046	longevity	-0.423328	0.185904	0.0227782	8	8	0.456629	0.933814	0.642205	-0.423274	0.182664	0.0204916	-4.73899	8.82759	0.610692	-0.328916	0.343921	0.37074	-0.367343	0.241451	0.12816	-0.224658	0.30648	0.487358	Outlier-corrected	6.98085	0.656	Raw	6.98085	0.656
k__Bacteria|p__Fusobacteria|c__Fusobacteriia|o__Fusobacteriales|f__Leptotrichiaceae|g__Leptotrichia|s__Leptotrichia_wadei_SGB_483	longevity	0.346232	0.153873	0.0244419	12	12	-0.055627	0.443963	0.902772	0.345511	0.15183	0.0228673	0.873279	4.21489	0.84002	0.192067	0.304222	0.540716	0.272111	0.204211	0.182696	0.214811	0.328011	0.525996	Outlier-corrected	7.85691	0.8496	Raw	7.85691	0.8496
k__Bacteria|p__Patescibacteria|c__Saccharimonadia|o__Saccharimonadales|f__Saccharimonadaceae|g__TM7x|s__unclassified_SGB_1468	longevity	0.317249	0.14126	0.0247137	16	16	-0.0794368	0.524423	0.881762	0.318051	0.149454	0.0333298	1.07146	4.97621	0.832626	0.64142	0.369269	0.102871	0.212013	0.199372	0.287599	0.125953	0.364126	0.734218	Outlier-corrected	19.953	0.3182	Raw	19.953	0.3182
k__Bacteria|p__Bacteroidota|c__Bacteroidia|o__Bacteroidales|f__Porphyromonadaceae|g__Porphyromonas|s__unclassified_SGB_2049	longevity	-0.700288	0.312665	0.0251078	5	5	0.0819188	0.560615	0.893091	-0.663859	0.27808	0.016973	-1.40198	5.06011	0.799724	-1.357	0.570328	0.0760442	-0.589382	0.358625	0.10029	-0.4421	0.38761	0.317699	Outlier-corrected	5.39573	0.5362	Raw	5.39573	0.5362
k__Bacteria|p__Proteobacteria|c__Gammaproteobacteria|o__Enterobacterales|f__Pasteurellaceae|g__Haemophilus|s__unclassified_SGB_1374	longevity	-0.427228	0.192119	0.0261644	7	7	0.128628	0.942184	0.896736	-0.426374	0.188022	0.0233484	-1.68327	9.20853	0.86214	-0.580582	0.345942	0.144303	-0.438405	0.229699	0.0563126	-0.489274	0.315025	0.171383	Outlier-corrected	2.3049	0.9506	Raw	2.3049	0.9506
k__Bacteria|p__Bacteroidota|c__Bacteroidia|o__Bacteroidales|f__Porphyromonadaceae|g__Porphyromonas|s__unclassified_SGB_2171	longevity	-0.322546	0.145761	0.0269087	12	14	-0.0778293	0.0810944	0.356127	-0.324883	0.17444	0.0625428	0.384932	0.760009	0.621694	-0.453267	1.06178	0.676443	-0.446999	0.210489	0.0337017	-0.270647	1.08357	0.806666	Outlier-corrected	14.796	0.3708	Raw	14.796	0.3708
k__Bacteria|p__Proteobacteria|c__Gammaproteobacteria|o__Enterobacterales|f__Pasteurellaceae|g__Haemophilus_A|s__Haemophilus_A_parahaemolyticus_SGB_2498	longevity	-0.306586	0.13879	0.0271757	12	11	-0.382625	0.470678	0.437237	-0.327249	0.173931	0.0599061	3.27555	4.43543	0.479027	-0.346921	0.369385	0.369766	-0.349781	0.202495	0.0841048	-0.317661	0.362702	0.401677	Outlier-corrected	19.4205	0.1468	Raw	19.4205	0.1468
k__Bacteria|p__Actinobacteria|c__Actinobacteria|o__Propionibacteriales	longevity	-0.359826	0.163203	0.0274694	12	12	-0.305166	1.63019	0.855251	-0.359966	0.173757	0.0382967	2.63447	15.9973	0.872475	-0.0628633	0.384073	0.872955	-0.368757	0.238477	0.122032	-0.570256	0.31747	0.0999394	Outlier-corrected	15.1332	0.3492	Raw	15.1332	0.3492
k__Bacteria|p__Bacteroidota|c__Bacteroidia|o__Bacteroidales|f__Bacteroidaceae|g__Prevotella|s__Prevotella_pallens_SGB_967	longevity	-0.424778	0.192757	0.0275459	6	5	0.448458	0.870253	0.641898	-0.487338	0.285017	0.0872924	-4.69384	8.169	0.605826	-0.93109	0.500946	0.136612	-0.584825	0.299991	0.0512385	-0.961602	0.509551	0.132184	Outlier-corrected	12.0362	0.1976	Raw	12.0362	0.1976
k__Bacteria|p__Campylobacterota|c__Campylobacteria|o__Campylobacterales|f__Campylobacteraceae|g__Campylobacter_A|s__unclassified_SGB_1095	longevity	0.662309	0.301195	0.0278825	6	6	0.0394718	1.01707	0.970902	0.663559	0.291114	0.0226444	0.28791	9.68376	0.977706	0.799254	0.485941	0.16094	0.74255	0.383313	0.0527221	0.747702	0.452936	0.159693	Outlier-corrected	3.77552	0.7806	Raw	3.77552	0.7806
k__Bacteria|p__Bacteroidota|c__Bacteroidia|o__Bacteroidales|f__Bacteroidaceae|g__F0040|s__unclassified_SGB_2335	longevity	0.360612	0.165006	0.0288558	12	12	0.956817	0.611416	0.148669	0.361186	0.175291	0.0393508	-8.74487	5.8212	0.163936	0.286441	0.375126	0.461178	0.309377	0.226788	0.172514	0.322877	0.29142	0.291524	Outlier-corrected	14.4969	0.3852	Raw	14.4969	0.3852
k__Bacteria|p__Campylobacterota|c__Campylobacteria|o__Campylobacterales|f__Campylobacteraceae|g__Campylobacter_A|s__unclassified_SGB_1116	longevity	0.363372	0.16647	0.0290496	9	9	0.115126	0.371168	0.76546	0.363239	0.16541	0.0280922	-0.719728	3.49541	0.842724	0.205044	0.339602	0.562716	0.228007	0.217165	0.293754	0.189622	0.322787	0.573103	Outlier-corrected	7.08736	0.7162	Raw	7.08736	0.7162
k__Bacteria|p__Bacteroidota|c__Bacteroidia|o__Bacteroidales|f__Porphyromonadaceae|g__Porphyromonas|s__Porphyromonas_asaccharolytica_SGB_293	longevity	-0.446148	0.206482	0.0307177	8	10	0.111803	0.0521261	0.0642881	-0.436006	0.269744	0.106014	-1.49047	0.541907	0.0250431	-0.75574	0.681673	0.296325	-0.398627	0.286117	0.163549	-0.368739	0.668031	0.594402	Outlier-corrected	20.344	0.098	Raw	20.344	0.098
k__Bacteria|p__Bacteroidota|c__Bacteroidia|o__Bacteroidales|f__Porphyromonadaceae|g__Porphyromonas|s__Porphyromonas_somerae_A_SGB_3181	longevity	0.300717	0.139205	0.0307539	14	13	-0.235797	0.304459	0.454972	0.308086	0.146369	0.0353031	2.53063	2.87356	0.397335	0.252706	0.242822	0.318528	0.219769	0.190073	0.247585	0.221495	0.213422	0.319812	Outlier-corrected	12.9112	0.632	Raw	12.9112	0.632
k__Bacteria|p__Proteobacteria|c__Gammaproteobacteria|o__Pseudomonadales	longevity	-0.486496	0.225305	0.0308291	5	5	0.536916	0.807424	0.553619	-0.481553	0.289222	0.095914	-5.4926	7.54216	0.519155	-0.647624	0.40358	0.183829	-0.637211	0.288892	0.0274044	-0.671766	0.449204	0.209119	Outlier-corrected	12.1074	0.1762	Raw	12.1074	0.1762
k__Bacteria|p__Bacteroidota|c__Bacteroidia|o__Bacteroidales|f__Bacteroidaceae|g__Prevotella|s__Prevotella_loescheii_SGB_1756	longevity	-0.299268	0.138899	0.0311949	14	14	-0.128085	0.565435	0.824606	-0.299035	0.137358	0.029477	0.916129	5.36612	0.867285	-0.332772	0.264238	0.230041	-0.304745	0.179125	0.0888872	-0.299907	0.246124	0.244679	Outlier-corrected	10.7484	0.7644	Raw	10.7484	0.7644
k__Bacteria|p__Patescibacteria|c__Saccharimonadia|o__Saccharimonadales|f__Saccharimonadaceae|g__TM7x|s__unclassified_SGB_2524	longevity	-0.419658	0.19492	0.0313207	12	9	-0.0768833	0.540709	0.890936	-0.432629	0.212721	0.0419732	0.29046	5.09045	0.956092	-0.260206	0.483367	0.605006	-0.290855	0.302017	0.335527	-0.266999	0.49302	0.602873	Outlier-corrected	12.3712	0.321	Raw	12.3712	0.321
k__Bacteria|p__Patescibacteria|c__Saccharimonadia|o__Saccharimonadales|f__Saccharimonadaceae|g__unclassified_SGB_1309|s__unclassified_SGB_1309	longevity	-0.365957	0.170149	0.0314916	12	12	-0.149606	0.318413	0.648541	-0.369552	0.166874	0.0267907	1.01182	2.94505	0.738288	-0.68333	0.36868	0.0908097	-0.333732	0.228992	0.145008	-0.420143	0.335445	0.236363	Outlier-corrected	13.0531	0.4852	Raw	13.0531	0.4852
k__Bacteria|p__Proteobacteria|c__Gammaproteobacteria|o__Burkholderiales|f__Neisseriaceae|g__Neisseria|s__Neisseria_subflava_A_SGB_1339	longevity	-0.443812	0.207182	0.0321824	8	8	-0.0576286	0.786879	0.943998	-0.446931	0.198645	0.0244552	0.0985217	7.45043	0.989878	-0.543267	0.33053	0.144254	-0.502912	0.258711	0.0519058	-0.511501	0.298894	0.13076	Outlier-corrected	4.90028	0.8216	Raw	4.90028	0.8216
k__Bacteria|p__Firmicutes|c__Negativicutes|o__Veillonellales|f__Veillonellaceae|g__Veillonella|s__Veillonella_rogosae_SGB_1757	longevity	0.403441	0.189037	0.032827	8	8	0.850282	1.66788	0.628397	0.404708	0.185142	0.0288203	-8.08586	16.6558	0.644562	0.503801	0.312215	0.150641	0.4317	0.226357	0.0564992	0.488802	0.276424	0.120334	Outlier-corrected	5.31052	0.7914	Raw	5.31052	0.7914
k__Bacteria|p__Proteobacteria|c__Gammaproteobacteria|o__Pseudomonadales|f__Moraxellaceae|g__Moraxella|s__unclassified_SGB_21	longevity	-0.315778	0.14802	0.0328966	12	9	-0.0402194	0.669692	0.953789	-0.437068	0.173606	0.011816	-0.0513954	6.42417	0.99384	-0.531223	0.309547	0.124474	-0.449239	0.216136	0.0376636	-0.533978	0.301577	0.114578	Outlier-corrected	22.4233	0.1374	Raw	22.4233	0.1374
k__Bacteria|p__Campylobacterota|c__Campylobacteria|o__Campylobacterales|f__Campylobacteraceae|g__Campylobacter_A|s__unclassified_SGB_1582	longevity	-0.541326	0.254002	0.033074	5	5	5.09337	5.69578	0.437085	-0.543149	0.484075	0.261848	-50.3698	55.7219	0.432655	-0.800721	0.37843	0.101811	-0.373581	0.365422	0.306626	-0.605322	0.354541	0.162948	Outlier-corrected	NA	NA	Raw	NA	NA
k__Bacteria|p__Proteobacteria|c__Gammaproteobacteria|o__Enterobacterales|f__Pasteurellaceae|g__Haemophilus_D|s__unclassified_SGB_177	longevity	-0.418079	0.196478	0.0333478	9	7	-0.00188908	0.411635	0.996516	-0.404697	0.218962	0.0645655	-0.386981	3.86649	0.924165	-0.324473	0.387619	0.434608	-0.386649	0.286162	0.176646	-0.668072	0.372387	0.122966	Outlier-corrected	3.08286	0.902	Raw	3.08286	0.902
MF0091:ethanol_production_II	longevity	-0.375251	0.177018	0.0340193	12	13	0.890819	0.623375	0.180774	-0.380147	0.173729	0.0286582	-8.95914	6.0059	0.163883	-0.420583	0.285177	0.16601	-0.433097	0.231779	0.0616819	-0.420583	0.243705	0.110017	Outlier-corrected	9.73968	0.7664	Raw	9.73968	0.7664
k__Bacteria|p__Actinobacteria|c__Actinobacteria|o__Actinomycetales|f__Actinomycetaceae|g__Pauljensenia|s__unclassified_SGB_2326	longevity	0.518975	0.247923	0.0363228	5	5	-0.148618	1.62696	0.932975	0.52044	0.242333	0.0317435	1.97412	15.9157	0.909131	0.546786	0.384021	0.227593	0.541409	0.293441	0.0650322	0.567394	0.366211	0.196222	Outlier-corrected	0.721355	0.984	Raw	0.721355	0.984
k__Bacteria|p__Proteobacteria|c__Gammaproteobacteria|o__Enterobacterales|f__Pasteurellaceae|g__Rodentibacter	longevity	-0.424898	0.203577	0.0368739	8	8	1.02099	0.95211	0.324791	-0.421336	0.338194	0.212823	-10.4253	9.33506	0.3068	-0.759768	0.752408	0.346223	-0.700291	0.31754	0.0274285	-0.984557	0.392625	0.0405375	Outlier-corrected	26.719	0.0154	Raw	26.719	0.0154
k__Bacteria|p__Patescibacteria|c__Saccharimonadia|o__Saccharimonadales|f__Saccharimonadaceae|g__TM7x|s__unclassified_SGB_1199	longevity	0.292833	0.140604	0.0372801	14	14	0.074348	0.59595	0.902783	0.293546	0.139675	0.0355851	-0.41855	5.70965	0.942771	0.0994926	0.355302	0.783867	0.137003	0.188215	0.466671	0.0886707	0.303142	0.774516	Outlier-corrected	12.2993	0.6652	Raw	12.2993	0.6652
k__Bacteria|p__Patescibacteria|c__Saccharimonadia|o__Saccharimonadales|f__Saccharimonadaceae|g__TM7x|s__unclassified_SGB_2738	longevity	0.309004	0.14857	0.037539	14	15	0.3912	0.484486	0.433931	0.320576	0.144445	0.0264622	-3.27903	4.46031	0.475298	0.653346	0.341834	0.0766584	0.221391	0.188178	0.239397	0.0665995	0.305929	0.830807	Outlier-corrected	8.16175	0.9382	Raw	8.16175	0.9382
k__Bacteria|p__Campylobacterota|c__Campylobacteria|o__Campylobacterales|f__Campylobacteraceae|g__Campylobacter_A|s__unclassified_SGB_1917	longevity	0.373468	0.180129	0.0381415	11	11	0.602922	0.429705	0.19413	0.361609	0.181858	0.0467658	-5.42634	4.12875	0.221259	0.810087	0.39256	0.0659876	0.262304	0.239426	0.273275	0.104609	0.290562	0.726317	Outlier-corrected	13.7884	0.3624	Raw	13.7884	0.3624
k__Bacteria|p__Patescibacteria|c__Saccharimonadia|o__Saccharimonadales|f__Saccharimonadaceae|g__unclassified_SGB_2734|s__unclassified_SGB_2734	longevity	0.301351	0.146078	0.0391174	13	13	-0.742938	0.75599	0.346859	0.301596	0.157007	0.0547436	7.35629	7.18036	0.327601	0.237708	0.245568	0.352153	0.273869	0.190158	0.149805	0.302065	0.229209	0.212155	Outlier-corrected	15.4395	0.3782	Raw	15.4395	0.3782
k__Bacteria|p__Firmicutes|c__Bacilli|o__Lactobacillales|f__Streptococcaceae|g__Streptococcus|s__unclassified_SGB_1349	longevity	0.33502	0.163687	0.0406857	10	10	-0.428729	0.510252	0.425177	0.335394	0.162994	0.0396177	4.32171	4.74711	0.389224	0.281503	0.310827	0.388718	0.234766	0.206225	0.254957	0.350196	0.316026	0.296542	Outlier-corrected	7.97784	0.7076	Raw	7.97784	0.7076
k__Bacteria|p__Firmicutes|c__Clostridia|o__Lachnospirales|f__Lachnospiraceae|g__Oribacterium|s__Oribacterium_sinus_SGB_3034	longevity	-0.417938	0.206005	0.042481	8	8	-0.117553	0.492939	0.81945	-0.425026	0.200777	0.0342683	0.681942	4.64624	0.888119	-0.359946	0.376967	0.371458	-0.380385	0.264511	0.150415	-0.391512	0.319538	0.260106	Outlier-corrected	5.87659	0.7494	Raw	5.87659	0.7494
k__Bacteria|p__Patescibacteria|c__Saccharimonadia|o__Saccharimonadales|f__Saccharimonadaceae|g__TM7x|s__unclassified_SGB_1394	longevity	0.300827	0.148629	0.0429682	11	11	0.389941	0.296231	0.220596	0.301099	0.14799	0.0418921	-3.2883	2.73081	0.259245	0.301399	0.27159	0.293077	0.216466	0.192196	0.260048	0.293288	0.242556	0.254413	Outlier-corrected	9.05895	0.695	Raw	9.05895	0.695
k__Bacteria|p__Actinobacteria|c__Actinobacteria|o__Actinomycetales|f__Actinomycetaceae|g__Actinomyces	longevity	-0.489117	0.24191	0.0431867	8	8	-0.200092	0.586163	0.74447	-0.490548	0.238203	0.0394593	1.40181	5.5487	0.808981	-0.578239	0.421552	0.212506	-0.510223	0.304976	0.0943285	-0.606117	0.379332	0.154108	Outlier-corrected	3.13147	0.933	Raw	3.13147	0.933
k__Bacteria|p__Firmicutes|c__Bacilli|o__Lactobacillales|f__Streptococcaceae|g__Streptococcus|s__unclassified_SGB_2667	longevity	0.335345	0.166414	0.0438915	10	10	-0.954362	0.383737	0.0376968	0.335625	0.197716	0.0896001	9.19806	3.56724	0.0326933	0.539295	0.413664	0.224694	0.362113	0.232791	0.11982	0.603927	0.351125	0.11955	Outlier-corrected	16.9853	0.17	Raw	16.9853	0.17
k__Bacteria|p__Proteobacteria|c__Gammaproteobacteria|o__Enterobacterales|f__Pasteurellaceae|g__Aggregatibacter|s__Aggregatibacter_sp000466335_SGB_2575	longevity	0.382393	0.189817	0.0439538	9	9	-0.834482	0.819719	0.342561	0.383381	0.187777	0.0411834	8.42039	7.89706	0.321691	0.5736	0.369902	0.159576	0.471621	0.239431	0.0488665	0.557415	0.324185	0.123851	Outlier-corrected	4.34053	0.9102	Raw	4.34053	0.9102
k__Bacteria|p__Bacteroidota|c__Bacteroidia|o__Bacteroidales|f__Bacteroidaceae|g__Prevotella|s__unclassified_SGB_973	longevity	0.458648	0.227674	0.043958	6	6	-0.669343	1.14687	0.590798	0.45868	0.394252	0.244659	6.83758	10.938	0.565783	-0.209298	0.477881	0.679681	0.0543631	0.359158	0.87969	-0.105232	0.388274	0.797204	Outlier-corrected	25.6279	0.0446	Raw	25.6279	0.0446
k__Bacteria|p__Actinobacteria|c__Actinobacteria|o__Actinomycetales|f__Actinomycetaceae|g__Actinomyces|s__Actinomyces_sp900323545_SGB_3370	longevity	-0.471035	0.233826	0.0439602	10	10	1.05587	1.03322	0.336724	-0.460342	0.22521	0.0409482	-10.6727	9.99579	0.316807	-0.866287	0.530614	0.136985	-0.46755	0.325057	0.150332	-0.596364	0.452279	0.219877	Outlier-corrected	9.80514	0.5938	Raw	9.80514	0.5938
k__Bacteria|p__Proteobacteria|c__Gammaproteobacteria|o__Enterobacterales|f__Pasteurellaceae|g__Aggregatibacter|s__Aggregatibacter_sp000466335_SGB_2447	longevity	0.333032	0.167612	0.0469311	7	6	0.410288	0.269169	0.20212	0.332741	0.212576	0.117518	-3.41283	2.46454	0.238352	0.117751	0.320203	0.728121	0.111872	0.250215	0.654801	0.0707908	0.293939	0.819247	Outlier-corrected	9.16825	0.381	Raw	9.16825	0.381
k__Bacteria|p__Spirochaetota|c__Spirochaetia|o__Treponematales|f__Treponemataceae|g__Treponema_D|s__unclassified_SGB_1605	longevity	-0.424451	0.213919	0.0472374	11	12	0.0297077	0.108847	0.79046	-0.441889	0.212163	0.0372715	-0.729184	1.0738	0.512504	-0.513754	0.500042	0.326285	-0.350232	0.304826	0.250574	-0.482776	0.389326	0.240766	Outlier-corrected	8.75011	0.7828	Raw	8.75011	0.7828
k__Bacteria|p__Firmicutes|c__Bacilli|o__Erysipelotrichales|f__Erysipelotrichaceae|g__Solobacterium|s__unclassified_SGB_2241	longevity	0.281281	0.14183	0.0473421	12	12	-0.137627	0.371886	0.71904	0.281148	0.14029	0.0450649	1.5972	3.55889	0.663151	0.482261	0.304915	0.142042	0.285912	0.194511	0.141588	0.421911	0.307767	0.197735	Outlier-corrected	8.82306	0.7808	Raw	8.82306	0.7808
k__Bacteria|p__Fusobacteria|c__Fusobacteriia|o__Fusobacteriales|f__Leptotrichiaceae|g__unclassified_SGB_1799	longevity	0.37474	0.189358	0.0478154	10	10	-0.224398	0.456033	0.635892	0.369648	0.182144	0.0424152	2.48781	4.3085	0.57954	0.696464	0.391157	0.108687	0.598471	0.246549	0.0152079	0.696464	0.333906	0.0666347	Outlier-corrected	8.6235	0.6598	Raw	8.6235	0.6598
k__Bacteria|p__Firmicutes|c__Bacilli|o__Lactobacillales|f__Streptococcaceae|g__Streptococcus|s__unclassified_SGB_859	longevity	-0.318059	0.160894	0.0480623	9	9	-0.00743414	0.589377	0.990288	-0.316103	0.157273	0.044442	-0.244093	5.71108	0.967102	-0.41104	0.300645	0.208742	-0.360426	0.198431	0.0693122	-0.398153	0.286983	0.20275	Outlier-corrected	4.77146	0.8808	Raw	4.77146	0.8808
k__Bacteria|p__Patescibacteria|c__Saccharimonadia|o__Saccharimonadales|f__Saccharimonadaceae|g__TM7x|s__unclassified_SGB_1548	longevity	0.302628	0.15312	0.0481081	12	11	0.149724	0.545657	0.789977	0.418108	0.163438	0.0105213	-1.00645	5.19426	0.850665	0.154153	0.326501	0.646964	0.222369	0.228785	0.331072	0.147494	0.316272	0.650956	Outlier-corrected	13.4232	0.4426	Raw	13.4232	0.4426
k__Bacteria|p__Bacteroidota|c__Bacteroidia|o__Bacteroidales|f__Porphyromonadaceae|g__Porphyromonas|s__unclassified_SGB_2856	longevity	0.346502	0.175328	0.0481207	10	10	-1.07443	0.793109	0.212527	0.324596	0.170792	0.0573633	10.8727	7.78815	0.20022	0.534721	0.314254	0.123047	0.418106	0.224196	0.0621931	0.487261	0.273997	0.109061	Outlier-corrected	9.9386	0.5528	Raw	9.9386	0.5528
k__Bacteria|p__Fusobacteria|c__Fusobacteriia|o__Fusobacteriales|f__Fusobacteriaceae|g__Fusobacterium|s__unclassified_SGB_3185	longevity	0.326843	0.165972	0.0489224	9	9	-0.00656355	0.478243	0.989433	0.330897	0.163649	0.0431767	0.392126	4.46444	0.932469	0.239639	0.355363	0.519097	0.217589	0.218262	0.318803	0.201119	0.326688	0.555245	Outlier-corrected	8.96415	0.5572	Raw	8.96415	0.5572
k__Bacteria|p__Actinobacteria|c__Actinobacteria|o__Propionibacteriales|f__Propionibacteriaceae|g__Pseudopropionibacterium	longevity	-0.292607	0.149071	0.0496609	9	8	-0.806995	0.979581	0.441553	-0.208431	0.236062	0.377262	7.53374	9.40104	0.453474	-0.442157	0.455067	0.363603	-0.227859	0.251478	0.364895	-0.442157	0.411757	0.318515	Outlier-corrected	NA	NA	Raw	NA	NA
123 causal relationships from longevity to salivary microbiome
longevity	k__Bacteria|p__Proteobacteria|c__Gammaproteobacteria|o__Enterobacterales|f__Pasteurellaceae|g__Aggregatibacter|s__unclassified_SGB_1484	-0.0289307	0.00932238	0.00191341	45	44	0.00178136	0.00837306	0.832552	-0.02869	0.00927681	0.00198375	-0.0331246	0.0228154	0.153973	-0.0146101	0.026365	0.582349	-0.0183994	0.0139883	0.188395	-0.0146101	0.0195706	0.459409	Outlier-corrected	39.4419	0.7528	Raw	39.4419	0.7528
longevity	k__Bacteria|p__Proteobacteria|c__Gammaproteobacteria|o__Enterobacterales|f__Pasteurellaceae|g__Aggregatibacter|s__unclassified_SGB_1032	-0.0294261	0.00951471	0.00198346	45	44	0.00333568	0.00895498	0.711398	-0.0276015	0.00982121	0.00494809	-0.0359066	0.0244037	0.148648	-0.0220612	0.0260517	0.401782	-0.0340957	0.014973	0.0227774	-0.0414878	0.0206684	0.0510289	Outlier-corrected	49.0469	0.3716	Raw	49.0469	0.3716
longevity	k__Bacteria|p__Campylobacterota|c__Campylobacteria|o__Campylobacterales|f__Campylobacteraceae|g__Campylobacter_A|s__unclassified_SGB_1676	-0.0296828	0.00963346	0.00206153	45	44	-0.00220207	0.00853908	0.797758	-0.0287107	0.00945986	0.00240534	-0.0232287	0.0232675	0.323835	-0.0464663	0.026287	0.0842146	-0.0351073	0.0146338	0.0164375	-0.0446724	0.0221013	0.0495061	Outlier-corrected	37.5407	0.8174	Raw	37.5407	0.8174
longevity	k__Bacteria|p__Proteobacteria|c__Gammaproteobacteria|o__Enterobacterales|f__Pasteurellaceae|g__Aggregatibacter|s__Aggregatibacter_segnis_SGB_1370	-0.027126	0.00931769	0.00360005	45	44	0.00484504	0.00862511	0.577281	-0.0278539	0.00948067	0.00330375	-0.039915	0.023502	0.0968369	-0.0235217	0.0259176	0.36917	-0.0250666	0.0145415	0.084744	-0.02124	0.0196601	0.286003	Outlier-corrected	49.4355	0.3642	Raw	49.4355	0.3642
longevity	k__Bacteria|p__Proteobacteria|c__Gammaproteobacteria|o__Enterobacterales|f__Pasteurellaceae|g__Aggregatibacter|s__unclassified_SGB_1628	-0.0266221	0.00941471	0.00468813	45	44	0.00234931	0.00842297	0.781677	-0.027954	0.00933169	0.00273909	-0.0338021	0.02295	0.148245	-0.0268928	0.0286186	0.352622	-0.0193995	0.0153645	0.206727	-0.0201044	0.0212773	0.350002	Outlier-corrected	47.583	0.4304	Raw	47.583	0.4304
longevity	k__Bacteria|p__Proteobacteria|c__Gammaproteobacteria|o__Burkholderiales|f__Neisseriaceae|g__Eikenella|s__unclassified_SGB_2545	-0.0269306	0.00953414	0.00473317	45	44	-0.00447588	0.0085409	0.602997	-0.0268063	0.00946302	0.00461512	-0.0156626	0.0232749	0.504672	-0.00205266	0.0260046	0.937451	-0.0216829	0.0147443	0.141401	-0.0122908	0.0216284	0.572806	Outlier-corrected	41.5245	0.6808	Raw	41.5245	0.6808
longevity	k__Bacteria|p__Firmicutes|c__Bacilli|o__Mycoplasmatales|f__Metamycoplasmataceae|g__Metamycoplasma|s__Metamycoplasma_salivarium_SGB_375	-0.0269356	0.00967792	0.00538245	45	44	-0.00919896	0.00858894	0.290275	-0.0271613	0.00951563	0.00431205	-0.00425772	0.0234063	0.856532	-0.0484637	0.0269017	0.0786372	-0.0271435	0.0141435	0.0549659	-0.0249514	0.0182456	0.178567	Outlier-corrected	40.2383	0.7224	Raw	40.2383	0.7224
longevity	k__Bacteria|p__Bacteroidota|c__Bacteroidia|o__Bacteroidales|f__Porphyromonadaceae|g__Porphyromonas|s__unclassified_SGB_2331	-0.0259249	0.00942832	0.00596522	45	44	0.00817435	0.00834211	0.332751	-0.0261951	0.0092423	0.00459317	-0.0465478	0.0227338	0.046896	-0.059822	0.0226813	0.0115785	-0.0300078	0.0132915	0.023967	-0.0369899	0.0161857	0.0272845	Outlier-corrected	44.291	0.5608	Raw	44.291	0.5608
longevity	k__Bacteria|p__Proteobacteria|c__Gammaproteobacteria|o__Enterobacterales|f__Pasteurellaceae|g__Aggregatibacter|s__unclassified_SGB_2851	-0.0256826	0.00936438	0.00609572	45	44	0.00256568	0.00842421	0.762205	-0.0250942	0.0093333	0.00717357	-0.0314822	0.0229572	0.17755	-0.0145001	0.0281661	0.609324	-0.0175614	0.0145068	0.226061	-0.0176487	0.0212202	0.410178	Outlier-corrected	43.8975	0.5728	Raw	43.8975	0.5728
longevity	k__Bacteria|p__Proteobacteria|c__Gammaproteobacteria|o__Enterobacterales|f__Pasteurellaceae|g__Aggregatibacter|s__unclassified_SGB_3313	-0.0254036	0.0094668	0.00728692	45	44	-0.00159597	0.00848128	0.851645	-0.0258836	0.00939636	0.00587558	-0.0219102	0.0231119	0.348551	-0.023125	0.0289935	0.429489	-0.0249454	0.0144283	0.0838243	-0.0078978	0.0244512	0.748259	Outlier-corrected	38.5255	0.7784	Raw	38.5255	0.7784
longevity	k__Bacteria|p__Campylobacterota|c__Campylobacteria|o__Campylobacterales|f__Campylobacteraceae|g__Campylobacter_A|s__unclassified_SGB_1939	-0.0246356	0.00932466	0.00824226	45	44	0.00330464	0.00839049	0.69568	-0.0259865	0.00929678	0.00518645	-0.0342134	0.0228636	0.142023	0.00274026	0.0275397	0.921202	-0.0152596	0.0138771	0.271494	0.00160558	0.0239079	0.946768	Outlier-corrected	33.2761	0.9218	Raw	33.2761	0.9218
longevity	k__Bacteria|p__Bacteroidota|c__Bacteroidia|o__Bacteroidales|f__Porphyromonadaceae|g__Porphyromonas|s__Porphyromonas_sp000467855_SGB_2773	-0.0246123	0.00937538	0.00865965	45	44	0.00542131	0.00857081	0.530468	-0.0253551	0.00942935	0.00716755	-0.0388539	0.0233582	0.103679	-0.0500227	0.0257577	0.0587006	-0.0285357	0.0141911	0.0443441	-0.036723	0.0182861	0.0509253	Outlier-corrected	46.3927	0.47	Raw	46.3927	0.47
longevity	k__Bacteria|p__Proteobacteria|c__Gammaproteobacteria|o__Enterobacterales|f__Pasteurellaceae|g__Aggregatibacter|s__Aggregatibacter_sp000466335_SGB_2706	-0.024669	0.00947353	0.00921453	45	44	0.000839035	0.00908212	0.926833	-0.0231406	0.00994608	0.0199861	-0.0252295	0.0247488	0.313838	0.0030521	0.0286681	0.91571	-0.0101583	0.014735	0.490573	-0.00513556	0.0198512	0.797099	Outlier-corrected	49.9086	0.3364	Raw	49.9086	0.3364
longevity	k__Bacteria|p__Proteobacteria|c__Gammaproteobacteria|o__Enterobacterales|f__Pasteurellaceae|g__Aggregatibacter|s__unclassified_SGB_1612	-0.0245413	0.0094544	0.00943846	45	44	0.00571633	0.00850557	0.50522	-0.0244775	0.00942334	0.0093894	-0.0387097	0.0231787	0.102346	-0.0209854	0.0244814	0.396088	-0.0270951	0.0143208	0.0584904	-0.0242317	0.0174478	0.172043	Outlier-corrected	42.9543	0.595	Raw	42.9543	0.595
longevity	k__Bacteria|p__Firmicutes|c__Negativicutes|o__Veillonellales|f__Veillonellaceae|g__F0422|s__unclassified_SGB_3578	0.0241694	0.00932545	0.00954861	45	44	-0.00333068	0.00926872	0.721137	0.0258107	0.0101643	0.0111054	0.0341023	0.0252559	0.184161	0.00685265	0.0264313	0.79667	0.0147415	0.0148341	0.32034	0.00821888	0.0196272	0.677484	Outlier-corrected	54.1169	0.211	Raw	54.1169	0.211
longevity	k__Bacteria|p__Proteobacteria|c__Gammaproteobacteria|o__Enterobacterales|f__Pasteurellaceae|g__Aggregatibacter|s__unclassified_SGB_2606	-0.0238636	0.00923577	0.00977134	45	44	0.00728896	0.0083294	0.386503	-0.0236434	0.00922846	0.0104069	-0.041788	0.0226955	0.0726566	-0.00142519	0.0250638	0.954918	-0.0167314	0.0147562	0.256855	-0.0159953	0.0182675	0.386105	Outlier-corrected	43.2845	0.602	Raw	43.2845	0.602
longevity	k__Bacteria|p__Proteobacteria|c__Gammaproteobacteria|o__Enterobacterales|f__Pasteurellaceae|g__Aggregatibacter|s__Aggregatibacter_sp000466335_SGB_2533	-0.0243199	0.00945704	0.0101223	45	44	0.00459743	0.00851485	0.592096	-0.0233042	0.00943446	0.0135072	-0.0347491	0.0232019	0.141693	-0.00679803	0.0265726	0.799303	-0.0177218	0.0145695	0.223845	-0.0144709	0.0196099	0.464563	Outlier-corrected	42.9219	0.6096	Raw	42.9219	0.6096
longevity	k__Bacteria|p__Firmicutes|c__Clostridia|o__Lachnospirales|f__Lachnospiraceae|g__unclassified_SGB_38	-0.0243066	0.0094571	0.010164	45	44	-0.0131849	0.00848216	0.127587	-0.0262974	0.00939796	0.00513884	0.00653435	0.0231179	0.778831	-0.0124551	0.0216739	0.568519	-0.0176847	0.0136987	0.196713	-0.00892786	0.0167288	0.59631	Outlier-corrected	42.0253	0.663	Raw	42.0253	0.663
longevity	k__Bacteria|p__Firmicutes|c__Bacilli|o__Erysipelotrichales|f__Erysipelotrichaceae|g__Solobacterium|s__unclassified_SGB_2209	0.0243296	0.00947295	0.0102192	45	44	-0.00500264	0.00846298	0.557608	0.0262964	0.00937577	0.0050361	0.0387496	0.0230592	0.100296	0.04735	0.0268796	0.0852536	0.030038	0.0137932	0.0294247	0.0527086	0.0231163	0.0276174	Outlier-corrected	29.0262	0.9758	Raw	29.0262	0.9758
longevity	k__Bacteria|p__Fusobacteria|c__Fusobacteriia|o__Fusobacteriales|f__Leptotrichiaceae|g__Leptotrichia_A|s__Leptotrichia_A_sp001274535_SGB_2052	-0.0238623	0.00937524	0.0109199	45	44	9.48969e-05	0.00836043	0.990997	-0.0239635	0.00926317	0.00968248	-0.0241998	0.0227844	0.29425	-0.0409667	0.0211075	0.0588494	-0.025737	0.0135423	0.0573687	-0.0330591	0.0171551	0.060595	Outlier-corrected	23.028	0.998	Raw	23.028	0.998
longevity	k__Bacteria|p__Campylobacterota|c__Campylobacteria|o__Campylobacterales|f__Campylobacteraceae|g__Campylobacter_A|s__unclassified_SGB_1270	-0.0236342	0.00933953	0.0113883	45	44	0.000904367	0.00837298	0.914502	-0.0252564	0.00927603	0.00647386	-0.027508	0.0228169	0.234721	-0.0480617	0.0257251	0.0685458	-0.0238364	0.0133772	0.0747702	-0.0292418	0.0198078	0.147157	Outlier-corrected	29.2979	0.9774	Raw	29.2979	0.9774
longevity	k__Bacteria|p__Campylobacterota|c__Campylobacteria|o__Campylobacterales|f__Campylobacteraceae|g__Campylobacter_A|s__unclassified_SGB_1919	-0.0235355	0.00930492	0.0114269	45	44	-0.00237302	0.00832762	0.777077	-0.0239218	0.00922641	0.00952123	-0.0180134	0.0226945	0.431812	-0.0306733	0.0249817	0.226191	-0.0229687	0.0130703	0.0788619	-0.0306733	0.0192412	0.118228	Outlier-corrected	24.9381	0.9934	Raw	24.9381	0.9934
longevity	k__Bacteria|p__Proteobacteria|c__Gammaproteobacteria|o__Enterobacterales|f__Pasteurellaceae|g__Aggregatibacter	-0.0234138	0.009422	0.0129545	45	44	-0.00054723	0.0084666	0.948772	-0.0229663	0.00938058	0.0143539	-0.0216039	0.0230715	0.354426	-0.0142803	0.0310664	0.648068	-0.0131576	0.0143756	0.360047	-0.00515628	0.0205409	0.802991	Outlier-corrected	43.5961	0.5748	Raw	43.5961	0.5748
longevity	k__Bacteria|p__Proteobacteria|c__Gammaproteobacteria|o__Burkholderiales|f__Neisseriaceae|g__unclassified_SGB_55	-0.0229195	0.00923849	0.0131061	45	44	0.00101219	0.00832499	0.903808	-0.0224304	0.00922333	0.0150192	-0.0249504	0.022686	0.277677	0.0123024	0.0282887	0.665818	-0.00729363	0.0143832	0.612089	0.00571723	0.020183	0.77833	Outlier-corrected	37.7991	0.803	Raw	37.7991	0.803
longevity	k__Bacteria|p__Patescibacteria|c__Saccharimonadia|o__Saccharimonadales|f__Saccharimonadaceae|g__unclassified_SGB_2252|s__unclassified_SGB_2252	0.0234293	0.00951171	0.01377	45	44	-0.00625286	0.00855056	0.468668	0.0253457	0.00947333	0.00746218	0.0409132	0.0233006	0.0863994	-0.0186233	0.0309626	0.55068	0.0136458	0.0151615	0.368105	-0.00536367	0.0225107	0.812802	Outlier-corrected	33.1078	0.9272	Raw	33.1078	0.9272
longevity	k__Bacteria|p__Bacteroidota|c__Bacteroidia|o__Bacteroidales|f__Bacteroidaceae|g__F0040|s__unclassified_SGB_94	-0.0233387	0.0094856	0.0138768	45	44	-0.00275178	0.00864642	0.751868	-0.0233373	0.0094787	0.0138134	-0.0164855	0.0235641	0.488031	-0.0125411	0.0240693	0.605011	-0.0109218	0.0145282	0.452193	-0.0125411	0.0157462	0.430143	Outlier-corrected	44.7261	0.533	Raw	44.7261	0.533
longevity	k__Bacteria|p__Bacteroidota|c__Bacteroidia|o__Bacteroidales|f__Porphyromonadaceae	-0.0232247	0.00947378	0.0142274	45	44	0.00564927	0.00843627	0.506752	-0.0249639	0.00934613	0.00756164	-0.039029	0.0229895	0.0969657	-0.0395272	0.0273214	0.155219	-0.0316894	0.0137901	0.0215633	-0.0294902	0.0182731	0.113873	Outlier-corrected	43.567	0.5802	Raw	43.567	0.5802
longevity	k__Bacteria|p__Proteobacteria|c__Gammaproteobacteria|o__Enterobacterales|f__Pasteurellaceae|g__Aggregatibacter|s__unclassified_SGB_1729	-0.0232015	0.0094824	0.0144134	45	44	0.00403486	0.00850989	0.637858	-0.0233284	0.00942794	0.0133463	-0.0333745	0.023191	0.15753	-0.0246538	0.027793	0.379986	-0.0276286	0.0144678	0.0561774	-0.0294796	0.01883	0.12478	Outlier-corrected	44.7235	0.5498	Raw	44.7235	0.5498
longevity	k__Bacteria|p__Proteobacteria|c__Gammaproteobacteria|o__Enterobacterales|f__Pasteurellaceae|g__Aggregatibacter|s__Aggregatibacter_sp000466335_SGB_2597	-0.0229073	0.00938249	0.0146266	45	44	0.00350817	0.008755	0.690669	-0.0221191	0.00960507	0.021287	-0.0308535	0.0238586	0.203016	-0.000568533	0.0265258	0.982999	-0.0130819	0.0142472	0.35851	-0.00511618	0.0212327	0.810733	Outlier-corrected	48.0978	0.4144	Raw	48.0978	0.4144
longevity	k__Bacteria|p__Fusobacteria|c__Fusobacteriia|o__Fusobacteriales|f__Fusobacteriaceae|g__Fusobacterium|s__unclassified_SGB_2565	-0.0228854	0.0094502	0.0154488	45	44	0.00753915	0.00849481	0.379863	-0.0226111	0.00941138	0.0162824	-0.0413791	0.0231467	0.0810433	-0.00445013	0.0266534	0.868182	-0.0312962	0.0149841	0.036742	-0.0276748	0.0211377	0.197398	Outlier-corrected	43.8478	0.5672	Raw	43.8478	0.5672
longevity	k__Bacteria|p__Fusobacteria|c__Fusobacteriia|o__Fusobacteriales|f__Leptotrichiaceae|g__Leptotrichia_A|s__Leptotrichia_A_sp001274535_SGB_3214	-0.0226957	0.00938673	0.0156126	45	44	-0.00260807	0.0083951	0.757591	-0.0219742	0.00930068	0.0181449	-0.0154801	0.0228794	0.502371	-0.0341431	0.024312	0.167391	-0.0240716	0.0142683	0.0915915	-0.0223979	0.0178773	0.217026	Outlier-corrected	29.7888	0.9686	Raw	29.7888	0.9686
longevity	k__Bacteria|p__Proteobacteria|c__Gammaproteobacteria|o__Enterobacterales|f__Pasteurellaceae|g__Aggregatibacter|s__unclassified_SGB_1479	-0.0222372	0.00930003	0.0167983	45	44	0.00218649	0.00838673	0.795592	-0.022088	0.00929241	0.0174543	-0.027531	0.0228524	0.235051	0.0105803	0.0262083	0.688434	-0.00752662	0.0142118	0.596386	0.00194844	0.0197048	0.921692	Outlier-corrected	38.1041	0.793	Raw	38.1041	0.793
longevity	k__Bacteria|p__Firmicutes|c__Bacilli|o__Lactobacillales|f__Streptococcaceae|g__Streptococcus|s__Streptococcus_infantis_B_SGB_633	0.022032	0.00923375	0.0170314	45	44	-0.0265997	0.00890695	0.00469506	0.022795	0.0107376	0.0337613	0.0890092	0.0242685	0.00068309	-0.00481961	0.0308392	0.876542	0.0179271	0.0150925	0.234904	0.0159844	0.022396	0.479259	Outlier-corrected	61.6556	0.0744	Raw	61.6556	0.0744
longevity	k__Bacteria|p__Fusobacteria	-0.0227342	0.00957135	0.017538	45	44	-0.000326291	0.00856409	0.969789	-0.0216696	0.00948909	0.0223931	-0.0208571	0.0233421	0.376659	-0.0263141	0.0250612	0.299586	-0.0231583	0.0142908	0.105123	-0.0263141	0.0177058	0.144525	Outlier-corrected	43.3863	0.5858	Raw	43.3863	0.5858
longevity	k__Bacteria|p__Proteobacteria|c__Gammaproteobacteria|o__Enterobacterales|f__Pasteurellaceae|g__Aggregatibacter|s__unclassified_SGB_2429	-0.02185	0.00921225	0.0176996	45	44	0.00678677	0.00857768	0.433266	-0.0224315	0.00946277	0.0177641	-0.0393271	0.0233736	0.0998844	0.0210402	0.0277331	0.45219	-0.0109497	0.0148774	0.461732	0.0035913	0.021379	0.867385	Outlier-corrected	49.8648	0.3424	Raw	49.8648	0.3424
longevity	k__Bacteria|p__Actinobacteria|c__Actinobacteria|o__Actinomycetales|f__Micrococcaceae|g__Rothia|s__Rothia_sp001808955_SGB_25	0.0223157	0.00944239	0.0181106	45	44	-0.0106656	0.00873489	0.228882	0.0207952	0.00973345	0.0326415	0.0473432	0.023799	0.0532075	-0.0280435	0.0318652	0.383717	0.0280221	0.0153224	0.0674255	0.0277602	0.0231548	0.237134	Outlier-corrected	49.7295	0.3424	Raw	49.7295	0.3424
longevity	k__Bacteria|p__Campylobacterota|c__Campylobacteria|o__Campylobacterales|f__Campylobacteraceae|g__Campylobacter_A|s__unclassified_SGB_2186	-0.0222141	0.00945085	0.0187488	45	44	0.00353519	0.00848386	0.679023	-0.0232247	0.0093997	0.0134815	-0.0320268	0.0231207	0.173303	-0.0134811	0.0257605	0.603433	-0.0067602	0.0141212	0.632132	-0.0108984	0.0200203	0.589001	Outlier-corrected	29.9953	0.9662	Raw	29.9953	0.9662
longevity	k__Bacteria|p__Bacteroidota|c__Bacteroidia|o__Bacteroidales|f__Bacteroidaceae|g__F0040|s__unclassified_SGB_1890	-0.0222338	0.00955946	0.0200266	45	44	-0.00428951	0.00914971	0.641627	-0.0231347	0.0100448	0.0212702	-0.0124539	0.024936	0.62008	-0.0257759	0.0257413	0.322261	-0.0150401	0.0148097	0.309838	-0.0149832	0.0163441	0.364397	Outlier-corrected	50.447	0.3286	Raw	50.447	0.3286
longevity	k__Bacteria|p__Patescibacteria|c__Saccharimonadia|o__Saccharimonadales|f__Saccharimonadaceae|g__TM7x|s__unclassified_SGB_503	0.0221258	0.00954735	0.0204776	45	44	8.57929e-06	0.00859696	0.999208	0.0224228	0.00952567	0.0185762	0.0224014	0.0234243	0.344377	-0.00554507	0.0270265	0.838406	0.000554523	0.0150718	0.970651	-0.00554507	0.0204891	0.787967	Outlier-corrected	41.6797	0.6638	Raw	41.6797	0.6638
longevity	k__Bacteria|p__Campylobacterota|c__Campylobacteria|o__Campylobacterales|f__Campylobacteraceae|g__Campylobacter_A|s__unclassified_SGB_3561	0.0220501	0.00952024	0.0205511	45	44	-0.0125074	0.00855858	0.151352	0.0213998	0.00948149	0.0240076	0.0525341	0.0233192	0.0295535	0.0240439	0.030608	0.436443	0.0223755	0.0148673	0.132321	0.0240439	0.0230616	0.302963	Outlier-corrected	43.737	0.5802	Raw	43.737	0.5802
longevity	k__Bacteria|p__Proteobacteria|c__Gammaproteobacteria|o__Enterobacterales|f__Pasteurellaceae|g__Aggregatibacter|s__Aggregatibacter_sp000466335_SGB_3131	-0.022083	0.00954536	0.0206961	45	44	-0.00373696	0.011161	0.739425	-0.0212051	0.0122377	0.0831365	-0.0119019	0.0304129	0.697521	-0.0245333	0.0333932	0.466523	-0.00841773	0.0168391	0.617152	-0.00138442	0.0278054	0.960521	Outlier-corrected	NA	NA	Raw	NA	NA
longevity	k__Bacteria|p__Firmicutes|c__Bacilli|o__Lactobacillales|f__Streptococcaceae|g__Streptococcus|s__Streptococcus_infantis_H_SGB_1684	0.0219964	0.00951623	0.0208072	45	44	-0.0131476	0.00893522	0.148627	0.0206599	0.0100324	0.0394633	0.0533885	0.024346	0.0339046	0.0267192	0.0283082	0.35051	0.0374741	0.0142013	0.00832073	0.0427507	0.0188651	0.0285334	Outlier-corrected	52.3996	0.25	Raw	52.3996	0.25
longevity	k__Bacteria|p__Patescibacteria|c__Gracilibacteria|o__Absconditabacterales|f__X112|g__HOT-345|s__unclassified_SGB_3129	-0.0218405	0.00946153	0.0209798	45	44	0.00563537	0.00849466	0.510699	-0.0224281	0.00941158	0.0171708	-0.0364568	0.0231465	0.12275	-0.0263039	0.0263583	0.323893	-0.0262548	0.0139423	0.0596866	-0.0349593	0.0195345	0.0805597	Outlier-corrected	29.538	0.973	Raw	29.538	0.973
longevity	k__Bacteria|p__Firmicutes|c__Clostridia|o__Lachnospirales|f__Lachnospiraceae|g__Lachnoanaerobaculum|s__Lachnoanaerobaculum_sp000287675_SGB_3191	0.0218309	0.00946203	0.021043	45	44	-0.0120631	0.00850313	0.163376	0.0217846	0.00942062	0.0207535	0.051815	0.0231698	0.0306992	0.0183797	0.028374	0.52058	0.020441	0.0147675	0.166302	0.0141337	0.0215887	0.516161	Outlier-corrected	44.9718	0.5234	Raw	44.9718	0.5234
longevity	k__Bacteria|p__Bacteroidota|c__Bacteroidia|o__Bacteroidales|f__Bacteroidaceae|g__Prevotella|s__Prevotella_scopos_SGB_3336	0.0221707	0.00960983	0.0210503	45	44	0.0031238	0.00857639	0.717512	0.0231077	0.00950097	0.0150098	0.0153316	0.0233679	0.51534	0.0697852	0.0321005	0.035259	0.0214541	0.0150815	0.154868	0.0598299	0.0272153	0.0333517	Outlier-corrected	43.4427	0.5948	Raw	43.4427	0.5948
longevity	k__Bacteria|p__Firmicutes|c__Bacilli|o__Lactobacillales|f__Streptococcaceae|g__Streptococcus|s__unclassified_SGB_1749	0.0217976	0.00949889	0.0217472	45	44	-0.00180208	0.00854593	0.834009	0.023081	0.00946783	0.0147753	0.0275679	0.0232894	0.243183	0.00724405	0.0260945	0.782644	0.0142231	0.0143827	0.322709	0.00818547	0.0196666	0.679325	Outlier-corrected	30.5316	0.9572	Raw	30.5316	0.9572
longevity	k__Bacteria|p__Bacteroidota|c__Bacteroidia|o__Bacteroidales|f__Porphyromonadaceae|g__Porphyromonas|s__Porphyromonas_sp000467855_SGB_3421	-0.0213114	0.00934586	0.0225894	45	44	0.00417025	0.00839949	0.622138	-0.0216992	0.00928742	0.0194701	-0.0320832	0.022892	0.168411	-0.0230415	0.0225109	0.311763	-0.0116054	0.0138382	0.401665	-0.020954	0.0161845	0.202334	Outlier-corrected	43.932	0.565	Raw	43.932	0.565
longevity	k__Bacteria|p__Proteobacteria|c__Gammaproteobacteria|o__Enterobacterales|f__Pasteurellaceae|g__Aggregatibacter|s__Aggregatibacter_segnis_SGB_3137	-0.0208691	0.0092045	0.0233737	45	44	0.00447441	0.00873365	0.611112	-0.0218083	0.00959197	0.0229899	-0.0329481	0.0237992	0.173543	0.0251592	0.0298692	0.404274	-0.0103967	0.0145884	0.476049	-0.00395147	0.0198244	0.842949	Outlier-corrected	51.7767	0.2688	Raw	51.7767	0.2688
longevity	k__Bacteria|p__Actinobacteria|c__Actinobacteria|o__Actinomycetales|f__Micrococcaceae|g__Rothia|s__unclassified_SGB_2673	0.0210455	0.00933219	0.0241237	45	44	-0.0111963	0.00905515	0.223161	0.0195923	0.0100951	0.0522852	0.0474578	0.0246692	0.0611793	-0.00200755	0.029621	0.946279	0.0269335	0.0146603	0.0661844	0.0446224	0.021042	0.03976	Outlier-corrected	55.1955	0.1782	Raw	55.1955	0.1782
longevity	k__Bacteria|p__Proteobacteria|c__Gammaproteobacteria|o__Enterobacterales|f__Pasteurellaceae|g__Aggregatibacter|s__unclassified_SGB_1480	-0.0212255	0.00948825	0.0252845	45	44	0.00381127	0.0085131	0.656674	-0.0201304	0.0094318	0.0328169	-0.0296191	0.0231983	0.208695	-0.025119	0.0243391	0.307822	-0.0253511	0.0142703	0.0756506	-0.0200229	0.0185532	0.286507	Outlier-corrected	40.5238	0.706	Raw	40.5238	0.706
longevity	k__Bacteria|p__Fusobacteria|c__Fusobacteriia|o__Fusobacteriales|f__Fusobacteriaceae|g__Fusobacterium|s__unclassified_SGB_2353	-0.0212277	0.00950176	0.0254777	45	44	0.00335323	0.00855618	0.697109	-0.0209965	0.00947916	0.0267589	-0.0293468	0.0233202	0.215188	-0.0230652	0.0270854	0.399169	-0.0162846	0.0147161	0.268473	-0.0172726	0.0197336	0.38628	Outlier-corrected	38.228	0.7852	Raw	38.228	0.7852
longevity	k__Bacteria|p__Actinobacteria|c__Actinobacteria|o__Actinomycetales|f__Micrococcaceae|g__Rothia|s__Rothia_mucilaginosa_B_SGB_1893	0.0206881	0.00930187	0.0261429	45	44	-0.0107832	0.0085744	0.215481	0.0179946	0.00956378	0.0598987	0.0448338	0.0233602	0.0617662	0.00482814	0.0304871	0.874909	0.0216711	0.0144588	0.133919	0.041909	0.0187647	0.0307786	Outlier-corrected	51.8632	0.2764	Raw	51.8632	0.2764
longevity	k__Bacteria|p__Bacteroidota|c__Bacteroidia|o__Bacteroidales|f__Porphyromonadaceae|g__Porphyromonas|s__unclassified_SGB_414	-0.0208702	0.00943678	0.0269956	45	44	0.00318096	0.00885732	0.721294	-0.0203359	0.0097136	0.0363002	-0.0282572	0.0241412	0.248401	-0.00767399	0.0255769	0.765596	-0.0133544	0.0139896	0.33978	-0.0102409	0.0163353	0.534028	Outlier-corrected	47.5424	0.4272	Raw	47.5424	0.4272
longevity	k__Bacteria|p__Patescibacteria|c__Saccharimonadia|o__Saccharimonadales|f__Saccharimonadaceae|g__TM7x|s__unclassified_SGB_1951	0.0209325	0.00947417	0.027145	45	44	0.00177695	0.00851065	0.83562	0.0203342	0.00942941	0.0310471	0.0159113	0.0231873	0.496352	0.0191994	0.0279229	0.495406	0.00837646	0.0145897	0.565875	0.00665535	0.0200905	0.74205	Outlier-corrected	43.6846	0.5822	Raw	43.6846	0.5822
longevity	k__Bacteria|p__Firmicutes|c__Clostridia|o__Lachnospirales|f__Lachnospiraceae|g__Stomatobaculum	0.020453	0.00926053	0.0272006	45	44	-0.0143579	0.00855711	0.100795	0.0195376	0.00967885	0.0435303	0.0552803	0.0233166	0.0224113	0.0048044	0.0269214	0.8592	0.0223347	0.0144169	0.121334	0.0178832	0.0191786	0.356308	Outlier-corrected	49.8352	0.3226	Raw	49.8352	0.3226
longevity	k__Bacteria|p__Firmicutes|c__Bacilli|o__Erysipelotrichales|f__Erysipelotrichaceae|g__Solobacterium|s__unclassified_SGB_1082	0.0208743	0.00945661	0.0272881	45	44	-0.00904439	0.00867923	0.303339	0.019911	0.00962451	0.0385662	0.0424252	0.023648	0.0800099	0.00666106	0.0319355	0.835762	0.0146236	0.0150379	0.330826	0.00769271	0.0284019	0.787801	Outlier-corrected	47.8046	0.417	Raw	47.8046	0.417
longevity	k__Bacteria|p__Firmicutes|c__Bacilli|o__Lactobacillales|f__Streptococcaceae|g__Streptococcus|s__Streptococcus_infantis_I_SGB_1798	0.02045	0.0092695	0.0273725	45	44	-0.0126472	0.00835517	0.137593	0.0191643	0.00925652	0.0384185	0.0506511	0.0227679	0.0315315	0.0144507	0.0251265	0.568208	0.0271338	0.01371	0.0478022	0.0294935	0.0187921	0.123871	Outlier-corrected	30.388	0.9632	Raw	30.388	0.9632
longevity	k__Bacteria|p__Proteobacteria|c__Gammaproteobacteria|o__Enterobacterales|f__Pasteurellaceae|g__Aggregatibacter|s__Aggregatibacter_sp000466335_SGB_2199	-0.0206425	0.00941753	0.0283852	45	44	0.00609868	0.0090693	0.504978	-0.0201402	0.00998431	0.0436766	-0.0353227	0.024713	0.160309	-0.0137836	0.0291634	0.638865	-0.00697642	0.0149934	0.641717	-0.00960838	0.0196577	0.627477	Outlier-corrected	52.5472	0.2576	Raw	52.5472	0.2576
longevity	k__Bacteria|p__Actinobacteria|c__Actinobacteria|o__Actinomycetales|f__Micrococcaceae|g__Rothia|s__unclassified_SGB_1767	0.0205579	0.00939949	0.0287334	45	44	-0.0147422	0.00897464	0.107923	0.0187458	0.0101385	0.0644611	0.0554442	0.0244541	0.0285813	0.00746481	0.0274372	0.786871	0.0302863	0.0144732	0.0363864	0.033731	0.0169034	0.0523472	Outlier-corrected	56.0538	0.1618	Raw	56.0538	0.1618
longevity	k__Bacteria|p__Bacteroidota|c__Bacteroidia|o__Flavobacteriales|f__Weeksellaceae|g__unclassified_SGB_3148	-0.0206255	0.00943356	0.0287871	45	44	0.0111773	0.00871613	0.206744	-0.0188859	0.00972811	0.0522124	-0.0467124	0.0237506	0.0558379	-0.0161339	0.0306144	0.6009	-0.0155977	0.0150927	0.30139	-0.0149301	0.0211183	0.483396	Outlier-corrected	49.5456	0.3568	Raw	49.5456	0.3568
longevity	k__Bacteria|p__Firmicutes|c__Bacilli|o__Lactobacillales|f__Streptococcaceae|g__Streptococcus|s__unclassified_SGB_2487	0.0204741	0.00941146	0.0295967	45	44	-0.00779426	0.00848517	0.363564	0.0187867	0.00940107	0.0456775	0.0381888	0.0231196	0.106035	-0.00909597	0.0268299	0.736242	0.0119955	0.0144654	0.406961	-0.00348713	0.0213551	0.871053	Outlier-corrected	38.3483	0.7916	Raw	38.3483	0.7916
longevity	k__Bacteria|p__Proteobacteria|c__Gammaproteobacteria|o__Burkholderiales|f__Neisseriaceae|g__Eikenella|s__Eikenella_sp001648475_SGB_3302	-0.0204147	0.00938538	0.0296178	45	44	0.00349483	0.00842631	0.680434	-0.0201331	0.00933629	0.0310498	-0.0288333	0.0229607	0.216142	-0.0242106	0.0250401	0.339014	-0.0144328	0.0146276	0.323795	-0.000706477	0.0208642	0.973145	Outlier-corrected	39.051	0.7614	Raw	39.051	0.7614
longevity	k__Bacteria|p__Proteobacteria|c__Gammaproteobacteria|o__Enterobacterales|f__Pasteurellaceae|g__Aggregatibacter|s__unclassified_SGB_2536	-0.0200792	0.00923538	0.029693	45	44	0.0037734	0.0083284	0.652826	-0.0206909	0.00922762	0.0249432	-0.0300848	0.0226943	0.192119	0.00445032	0.0261189	0.865505	-0.00381938	0.014181	0.787676	0.00341053	0.0196889	0.863291	Outlier-corrected	44.5127	0.541	Raw	44.5127	0.541
longevity	k__Bacteria|p__Firmicutes|c__Clostridia|o__Lachnospirales|f__Lachnospiraceae|g__Lachnoanaerobaculum|s__Lachnoanaerobaculum_saburreum_A_SGB_3075	0.0205492	0.0094605	0.0298477	45	44	-0.0145047	0.00901105	0.114965	0.0214651	0.0101679	0.0347669	0.057567	0.0245506	0.0238368	0.0111501	0.0247381	0.654452	0.0176308	0.0141646	0.213242	0.0149402	0.0172401	0.390973	Outlier-corrected	54.3507	0.2064	Raw	54.3507	0.2064
longevity	k__Bacteria|p__Proteobacteria|c__Gammaproteobacteria|o__Enterobacterales|f__Pasteurellaceae|g__Haemophilus|s__unclassified_SGB_1374	-0.020404	0.00943631	0.0305965	45	44	0.0123228	0.00848219	0.153715	-0.0178831	0.00939678	0.0570259	-0.0485633	0.0231145	0.0416831	-0.0237774	0.0269046	0.381737	-0.0149936	0.0143265	0.295303	-0.0134075	0.0186898	0.477026	Outlier-corrected	40.4066	0.7248	Raw	40.4066	0.7248
longevity	MF0095:propionate_production_III	0.0203311	0.00942364	0.0309698	45	44	-0.0146793	0.00924711	0.119912	0.0200071	0.0104257	0.054981	0.0565468	0.0251954	0.030138	-0.0121934	0.0286902	0.672954	0.018973	0.0156581	0.225626	0.0115158	0.0205727	0.578547	Outlier-corrected	57.5151	0.131	Raw	57.5151	0.131
longevity	k__Bacteria|p__Firmicutes|c__Negativicutes|o__Veillonellales|f__Veillonellaceae|g__Veillonella|s__unclassified_SGB_2399	0.0201255	0.00935007	0.0313623	45	44	-0.0188584	0.00842948	0.0306379	0.0201513	0.00933979	0.0309608	0.0670863	0.0229645	0.00558815	-0.00333176	0.0266511	0.901095	0.0173544	0.0141744	0.220822	0.0148974	0.0195156	0.449416	Outlier-corrected	46.3252	0.4676	Raw	46.3252	0.4676
longevity	k__Bacteria|p__Bacteroidota|c__Bacteroidia|o__Bacteroidales|f__Tannerellaceae|g__Tannerella|s__unclassified_SGB_1053	-0.0200824	0.00935753	0.0318631	45	44	-0.0123445	0.0083404	0.146313	-0.0211231	0.0092407	0.0222615	0.00961377	0.0227301	0.674487	-0.0317618	0.0246681	0.204785	-0.0201728	0.013538	0.136201	-0.0199395	0.0194906	0.312015	Outlier-corrected	41.0802	0.6868	Raw	41.0802	0.6868
longevity	k__Bacteria|p__Proteobacteria|c__Gammaproteobacteria|o__Enterobacterales|f__Pasteurellaceae|g__Aggregatibacter|s__Aggregatibacter_sp000466335_SGB_2447	-0.0202746	0.0094638	0.0321669	45	44	-0.001397	0.00861469	0.871953	-0.0195954	0.00944856	0.0380886	-0.0161175	0.0234743	0.496108	0.00800173	0.0288666	0.782957	-0.00248958	0.014892	0.867232	0.00596159	0.0197395	0.764098	Outlier-corrected	45.7678	0.483	Raw	45.7678	0.483
longevity	k__Bacteria|p__Bacteroidota|c__Bacteroidia|o__Flavobacteriales|f__Weeksellaceae|g__unclassified_SGB_3040	-0.0200547	0.00940487	0.0329766	45	44	0.00233313	0.00852455	0.785661	-0.0194133	0.00935406	0.0379506	-0.0252221	0.0232299	0.283778	-0.0157847	0.0273334	0.566622	-0.0256002	0.0145977	0.0794796	-0.0219422	0.0188197	0.250076	Outlier-corrected	45.0764	0.5312	Raw	45.0764	0.5312
longevity	k__Bacteria|p__Firmicutes|c__Clostridia|o__Lachnospirales|f__Lachnospiraceae|g__Lachnoanaerobaculum|s__unclassified_SGB_2665	0.0200523	0.0094278	0.0334252	45	44	-0.00685818	0.00848446	0.42346	0.0190957	0.0094006	0.0422218	0.0361663	0.0231163	0.125196	0.0161386	0.0254862	0.529937	0.0175331	0.0143961	0.223261	0.0161386	0.0207597	0.441178	Outlier-corrected	45.0005	0.53	Raw	45.0005	0.53
longevity	k__Bacteria|p__Proteobacteria|c__Gammaproteobacteria|o__Enterobacterales|f__Pasteurellaceae|g__Rodentibacter	-0.0199394	0.00937986	0.0335225	45	44	0.00670898	0.00842862	0.430522	-0.0214713	0.00933821	0.021488	-0.038177	0.0229714	0.103972	-0.02073	0.0232491	0.377545	-0.0239368	0.0137569	0.0818619	-0.0266021	0.0166192	0.116769	Outlier-corrected	45.7323	0.4802	Raw	45.7323	0.4802
longevity	k__Bacteria|p__Firmicutes|c__Negativicutes|o__Veillonellales|f__Veillonellaceae|g__Veillonella|s__unclassified_SGB_1493	0.019914	0.00937809	0.033715	45	44	-0.015063	0.00909359	0.105086	0.0201573	0.0102779	0.0498522	0.0576501	0.0247759	0.0248683	0.0248104	0.0275761	0.373288	0.0232531	0.014431	0.107108	0.0224736	0.0195127	0.255791	Outlier-corrected	56.5878	0.1458	Raw	56.5878	0.1458
longevity	k__Bacteria|p__Patescibacteria|c__Saccharimonadia|o__Saccharimonadales|f__Saccharimonadaceae|g__unclassified_SGB_2490	0.0203626	0.00960783	0.0340589	45	44	-0.0152054	0.00865906	0.0863771	0.0222291	0.00959395	0.0205041	0.0600816	0.0235945	0.0146389	0.0125365	0.0285495	0.662777	0.0249239	0.0153658	0.104795	0.0213973	0.0230371	0.358167	Outlier-corrected	41.3247	0.6754	Raw	41.3247	0.6754
longevity	k__Bacteria|p__Firmicutes|c__Bacilli|o__Lactobacillales|f__Streptococcaceae|g__Streptococcus|s__unclassified_SGB_1878	0.0200248	0.0094579	0.034238	45	44	-0.0126775	0.00849608	0.143131	0.0185061	0.0095462	0.0525528	0.0500599	0.0231468	0.0363046	0.0428349	0.0277107	0.129484	0.031807	0.0151712	0.0360339	0.0428349	0.0206906	0.044467	Outlier-corrected	47.865	0.4046	Raw	47.865	0.4046
longevity	k__Bacteria|p__Patescibacteria|c__Saccharimonadia|o__Saccharimonadales|f__Saccharimonadaceae|g__TM7x|s__unclassified_SGB_3237	0.0202336	0.00958176	0.0347136	45	44	0.00150512	0.00858009	0.861593	0.0197782	0.00950647	0.0374797	0.0160313	0.0233796	0.496671	0.0289414	0.0255277	0.263192	0.0190939	0.0144969	0.187806	0.0158475	0.0209522	0.453553	Outlier-corrected	44.0173	0.5634	Raw	44.0173	0.5634
longevity	k__Bacteria|p__Proteobacteria|c__Gammaproteobacteria|o__Enterobacterales|f__Pasteurellaceae|g__Aggregatibacter|s__unclassified_SGB_1613	-0.0195887	0.00930725	0.0353203	45	44	0.00291036	0.00838777	0.730341	-0.0201246	0.00929373	0.0303578	-0.0273698	0.0228558	0.237828	-0.0197337	0.0274513	0.476114	-0.00444014	0.0143311	0.756694	-0.00829574	0.0197293	0.67623	Outlier-corrected	45.5432	0.498	Raw	45.5432	0.498
longevity	k__Bacteria|p__Firmicutes|c__Bacilli|o__Erysipelotrichales|f__Erysipelotrichaceae|g__Solobacterium|s__unclassified_SGB_1598	0.0200486	0.00953475	0.0354935	45	44	0.0044783	0.00856781	0.603937	0.0195632	0.00949211	0.039303	0.00841379	0.0233476	0.720376	-0.0206192	0.0295976	0.489771	0.0183476	0.0151258	0.225128	0.00947429	0.0237436	0.691849	Outlier-corrected	38.6575	0.767	Raw	38.6575	0.767
longevity	k__Bacteria|p__Campylobacterota|c__Campylobacteria|o__Campylobacterales|f__Campylobacteraceae|g__Campylobacter_A|s__unclassified_SGB_1152	0.0197552	0.00943913	0.0363575	45	44	-0.0108269	0.00849366	0.209422	0.0191332	0.00940969	0.0420167	0.0460868	0.0231442	0.0529794	0.0173776	0.030385	0.570358	0.0178113	0.0153179	0.24492	0.0165455	0.0231437	0.478532	Outlier-corrected	40.3851	0.7122	Raw	40.3851	0.7122
longevity	k__Bacteria|p__Firmicutes|c__Negativicutes|o__Veillonellales|f__Veillonellaceae|g__F0422|s__unclassified_SGB_2103	0.0196071	0.00940211	0.0370337	45	44	0.000599157	0.0104155	0.9544	0.0204561	0.0114048	0.0728715	0.0189641	0.0283871	0.507753	0.00951043	0.0263118	0.719532	0.0168797	0.014704	0.250982	0.00951043	0.0182092	0.604151	Outlier-corrected	NA	NA	Raw	NA	NA
longevity	k__Bacteria|p__Firmicutes|c__Bacilli|o__Lactobacillales|f__Streptococcaceae|g__Streptococcus|s__Streptococcus_mitis_L_SGB_2123	0.0194466	0.00933407	0.0372151	45	44	0.0178683	0.00837551	0.0387775	0.0206505	0.0092797	0.0260582	-0.023835	0.0228236	0.302312	-0.00770955	0.0285716	0.78858	0.0155595	0.0144033	0.280021	-0.00870321	0.0212318	0.683904	Outlier-corrected	38.7202	0.7754	Raw	38.7202	0.7754
longevity	k__Bacteria|p__Bacteroidota|c__Bacteroidia|o__Bacteroidales|f__Bacteroidaceae|g__Prevotella|s__unclassified_SGB_3161	0.0198162	0.00956393	0.0382683	45	44	0.0138076	0.00862594	0.116939	0.0186607	0.009728	0.0550798	-0.0157151	0.0235056	0.507428	0.023991	0.0299687	0.427802	0.0212575	0.0150809	0.15867	0.0228994	0.0220447	0.304716	Outlier-corrected	48.4978	0.386	Raw	48.4978	0.386
longevity	k__Bacteria|p__Bacteroidota|c__Bacteroidia|o__Bacteroidales|f__Porphyromonadaceae|g__Porphyromonas|s__Porphyromonas_endodontalis_SGB_2623	-0.0194982	0.00943287	0.0387292	45	44	0.00598051	0.0096088	0.537044	-0.0210376	0.0105674	0.046502	-0.035925	0.0261805	0.177284	-0.041983	0.0289425	0.154157	-0.0306252	0.0143891	0.0333071	-0.0310396	0.0196192	0.120954	Outlier-corrected	58.9025	0.1038	Raw	58.9025	0.1038
longevity	k__Bacteria|p__Firmicutes	0.0191762	0.00927939	0.0387777	45	44	-0.0111154	0.00874895	0.210905	0.0196015	0.00976275	0.044666	0.0472743	0.023841	0.0539439	0.0190093	0.0266416	0.479381	0.0100726	0.0144903	0.486976	0.00947233	0.020966	0.653688	Outlier-corrected	50.6733	0.3136	Raw	50.6733	0.3136
longevity	k__Bacteria|p__Fusobacteria|c__Fusobacteriia|o__Fusobacteriales|f__Fusobacteriaceae|g__Fusobacterium|s__Fusobacterium_nucleatum_SGB_269	-0.0195317	0.00945453	0.0388424	45	44	0.0107605	0.0085167	0.213394	-0.0180313	0.00943572	0.0560089	-0.044819	0.0232067	0.060214	0.00777222	0.0293723	0.792574	-0.0137423	0.014572	0.345651	-0.00488563	0.0211553	0.818456	Outlier-corrected	42.0266	0.6378	Raw	42.0266	0.6378
longevity	k__Bacteria|p__Firmicutes|c__Bacilli|o__Lactobacillales|f__Streptococcaceae|g__Streptococcus|s__Streptococcus_sp000187745_SGB_1314	0.0197947	0.0095837	0.0388796	45	44	0.0141745	0.0106343	0.18975	0.0214698	0.0118866	0.0708844	-0.0138247	0.0289819	0.635826	-0.00613757	0.0325216	0.851198	-0.00415201	0.0159944	0.795179	-0.0142801	0.0199725	0.478481	Outlier-corrected	NA	NA	Raw	NA	NA
longevity	k__Bacteria|p__Proteobacteria|c__Gammaproteobacteria|o__Enterobacterales|f__Pasteurellaceae|g__Aggregatibacter|s__Aggregatibacter_sp000466335_SGB_1217	-0.0194213	0.00940662	0.0389573	45	44	0.00342614	0.00846981	0.687889	-0.0193136	0.00938438	0.0395846	-0.0278436	0.023081	0.234438	-0.0160967	0.0264835	0.546517	-0.0147985	0.0141933	0.297115	-0.0142329	0.0186501	0.449539	Outlier-corrected	35.5972	0.8642	Raw	35.5972	0.8642
longevity	k__Bacteria|p__Proteobacteria|c__Gammaproteobacteria|o__Enterobacterales|f__Pasteurellaceae|g__Aggregatibacter|s__unclassified_SGB_1002	-0.019175	0.00931625	0.0395677	45	44	0.00620258	0.00870126	0.479889	-0.0194018	0.00958557	0.0429637	-0.0348427	0.0237097	0.149135	-0.00391282	0.0278173	0.888794	-0.0138802	0.0144242	0.335905	-0.0103991	0.0201049	0.607637	Outlier-corrected	49.356	0.3392	Raw	49.356	0.3392
longevity	k__Bacteria|p__Proteobacteria|c__Gammaproteobacteria|o__Burkholderiales|f__Burkholderiaceae|g__Ottowia|s__unclassified_SGB_2417	-0.0192181	0.00936189	0.0400916	45	44	-0.00276501	0.0085069	0.746771	-0.0201539	0.00933714	0.0308919	-0.01327	0.0231819	0.570082	0.0124854	0.0275988	0.653264	-0.00518454	0.0140374	0.711876	-0.00113131	0.0192681	0.953452	Outlier-corrected	45.1263	0.5268	Raw	45.1263	0.5268
longevity	k__Bacteria|p__Campylobacterota|c__Campylobacteria|o__Campylobacterales|f__Campylobacteraceae|g__Campylobacter_A|s__unclassified_SGB_2011	-0.0190735	0.00932463	0.0408062	45	44	-0.00127038	0.00839254	0.880408	-0.019733	0.00929783	0.0338109	-0.0165705	0.0228679	0.472705	-0.0133696	0.0255571	0.60357	-0.0144961	0.0133491	0.277512	-0.0376353	0.0236457	0.118793	Outlier-corrected	32.1683	0.9434	Raw	32.1683	0.9434
longevity	k__Bacteria|p__Patescibacteria|c__Saccharimonadia|o__Saccharimonadales|f__Saccharimonadaceae|g__unclassified_SGB_1807	-0.0194116	0.00954157	0.0419088	45	44	0.00630407	0.00860182	0.467705	-0.01539	0.00952959	0.106318	-0.0310837	0.0234386	0.191949	-0.00720606	0.0283709	0.800711	-0.00860692	0.0151344	0.56956	-0.00496391	0.0212339	0.816271	Outlier-corrected	48.0646	0.3986	Raw	48.0646	0.3986
longevity	k__Bacteria|p__Bacteroidota|c__Bacteroidia|o__Bacteroidales|f__Rikenellaceae|g__Alistipes	0.0192464	0.0094934	0.0426274	45	44	0.00205647	0.0100548	0.83893	0.0193817	0.0110149	0.0784768	0.0142616	0.0274004	0.605455	0.00338314	0.0302101	0.911355	0.0148845	0.0147372	0.312497	-0.00186705	0.0211125	0.929943	Outlier-corrected	61.6655	0.0702	Raw	61.6655	0.0702
longevity	k__Bacteria|p__Firmicutes|c__Bacilli|o__Lactobacillales|f__Aerococcaceae|g__Granulicatella|s__unclassified_SGB_3285	0.0191585	0.00946144	0.0428769	45	44	-0.00594826	0.00879586	0.502585	0.0186779	0.00968384	0.0537591	0.033486	0.0239679	0.169716	0.0106345	0.0275765	0.701668	0.0217081	0.0144996	0.134353	0.0219407	0.019439	0.265284	Outlier-corrected	48.9375	0.3778	Raw	48.9375	0.3778
longevity	k__Bacteria|p__Proteobacteria|c__Gammaproteobacteria|o__Burkholderiales|f__Neisseriaceae|g__Eikenella|s__Eikenella_sp001648475_SGB_2771	-0.0189849	0.00940035	0.0434256	45	44	-0.00119688	0.00847956	0.888428	-0.0186437	0.00939423	0.0471899	-0.015664	0.0231066	0.501552	0.0162826	0.0280603	0.56476	0.000371794	0.0142095	0.979126	0.00947489	0.0224278	0.674793	Outlier-corrected	31.9092	0.9452	Raw	31.9092	0.9452
longevity	k__Bacteria|p__Firmicutes|c__Bacilli|o__Lactobacillales|f__Streptococcaceae|g__Streptococcus|s__unclassified_SGB_2812	0.0192711	0.0095501	0.0436022	45	44	0.0077048	0.00852365	0.371187	0.0178285	0.00944308	0.0590262	-0.00135342	0.0232268	0.95381	0.049035	0.0351139	0.169744	0.0230178	0.0152931	0.132294	0.05296	0.0301778	0.0863936	Outlier-corrected	38.2488	0.7926	Raw	38.2488	0.7926
longevity	k__Bacteria|p__Proteobacteria|c__Gammaproteobacteria|o__Enterobacterales|f__Pasteurellaceae|g__Aggregatibacter|s__Aggregatibacter_sp000466335_SGB_2575	-0.0191363	0.00948838	0.0437148	45	44	0.00173205	0.00850427	0.839596	-0.0188979	0.00942251	0.0448975	-0.02321	0.023174	0.322295	-0.0425028	0.0273317	0.127259	-0.0164801	0.0142752	0.24831	-0.00824571	0.0209482	0.695805	Outlier-corrected	41.3991	0.6734	Raw	41.3991	0.6734
longevity	k__Bacteria|p__Actinobacteria|c__Actinobacteria|o__Actinomycetales|f__Micrococcaceae|g__Rothia|s__Rothia_sp001808955_SGB_2280	0.0190094	0.00942739	0.0437579	45	44	-0.00630934	0.00849911	0.462005	0.0174363	0.00941677	0.0640806	0.0331434	0.0231595	0.159803	-0.00259774	0.0322624	0.936198	0.0133285	0.0145922	0.36103	0.00836459	0.0224692	0.71152	Outlier-corrected	41.939	0.6558	Raw	41.939	0.6558
longevity	k__Bacteria|p__Proteobacteria|c__Gammaproteobacteria|o__Burkholderiales|f__Neisseriaceae|g__Kingella_B	-0.019148	0.00951811	0.0442468	45	44	-0.0109998	0.00957516	0.257147	-0.0182527	0.010648	0.0864926	0.00913281	0.0260927	0.728077	-0.00576614	0.0318566	0.857216	-0.0173632	0.015844	0.273129	-0.00103742	0.0239301	0.965622	Outlier-corrected	57.7022	0.1334	Raw	57.7022	0.1334
longevity	k__Bacteria|p__Firmicutes|c__Bacilli|o__Lactobacillales|f__Streptococcaceae|g__Streptococcus|s__unclassified_SGB_1347	0.0186429	0.00929377	0.0448612	45	44	-0.014184	0.00835109	0.0968186	0.0199328	0.00925192	0.0312053	0.0552415	0.0227545	0.0195598	0.00860534	0.0293656	0.7709	0.0229548	0.0150053	0.126072	0.0294356	0.0223611	0.195023	Outlier-corrected	45.0699	0.5126	Raw	45.0699	0.5126
longevity	k__Bacteria|p__Patescibacteria|c__Saccharimonadia|o__Saccharimonadales|f__Saccharimonadaceae|g__unclassified_SGB_549|s__unclassified_SGB_549	0.0192243	0.0095977	0.0451761	45	44	0.0102709	0.00859702	0.238904	0.0198423	0.00952484	0.0372317	-0.00572942	0.0234277	0.80799	0.0198136	0.0249844	0.43211	0.0191643	0.0141523	0.175689	0.0198136	0.0180713	0.279001	Outlier-corrected	41.6034	0.6644	Raw	41.6034	0.6644
longevity	k__Bacteria|p__Firmicutes|c__Bacilli|o__Lactobacillales|f__Streptococcaceae|g__Streptococcus|s__unclassified_SGB_2702	0.0187042	0.00934633	0.0453678	45	44	0.00881152	0.00831352	0.295246	0.0203289	0.00920895	0.0272784	-0.00160882	0.022654	0.943721	0.0428153	0.0327918	0.198608	0.0287914	0.0144678	0.0465876	0.0482722	0.0250426	0.060527	Outlier-corrected	46.7831	0.463	Raw	46.7831	0.463
longevity	k__Bacteria|p__Bacteroidota|c__Bacteroidia|o__Flavobacteriales|f__Flavobacteriaceae|g__Capnocytophaga|s__Capnocytophaga_sputigena_SGB_3341	-0.0193187	0.00965827	0.0454758	45	44	-0.00680378	0.00855444	0.430882	-0.0182132	0.0094766	0.0546165	-0.00127406	0.0233109	0.956672	-0.0474883	0.0286434	0.104613	-0.0110092	0.013971	0.430692	-0.0155428	0.0208902	0.46091	Outlier-corrected	35.3976	0.8644	Raw	35.3976	0.8644
longevity	k__Bacteria|p__Proteobacteria|c__Gammaproteobacteria|o__Enterobacterales|f__Pasteurellaceae|g__Aggregatibacter|s__unclassified_SGB_2767	-0.0186186	0.00932348	0.0458293	45	44	0.00754653	0.00885368	0.398848	-0.0191056	0.00977865	0.0507235	-0.0378954	0.0241285	0.123788	0.00325335	0.0260746	0.901286	-0.0145935	0.0146241	0.318325	-0.0147466	0.0190638	0.443434	Outlier-corrected	52.4773	0.2476	Raw	52.4773	0.2476
longevity	k__Bacteria|p__Patescibacteria|c__Saccharimonadia|o__Saccharimonadales|f__Saccharimonadaceae|g__unclassified_SGB_1558|s__unclassified_SGB_1558	0.0189203	0.00952693	0.0470359	45	44	-0.00430782	0.00856578	0.617654	0.0183413	0.00949075	0.0532922	0.0290669	0.0233435	0.219967	0.0250902	0.0257409	0.33515	0.0240876	0.0143829	0.0939857	0.0261844	0.020062	0.198774	Outlier-corrected	44.4221	0.5494	Raw	44.4221	0.5494
longevity	MF0048:serine_degradation	0.0183238	0.0092357	0.0472542	45	44	0.00107024	0.00830101	0.898029	0.0195604	0.00919635	0.0334219	0.0168961	0.0226191	0.459235	-0.00202503	0.0275087	0.941659	0.0121606	0.0136671	0.373589	-0.00429727	0.0217072	0.844005	Outlier-corrected	40.2343	0.7248	Raw	40.2343	0.7248
longevity	k__Bacteria|p__Actinobacteria|c__Actinobacteria|o__Actinomycetales|f__Micrococcaceae|g__Rothia|s__unclassified_SGB_1368	0.0187154	0.00943406	0.0472769	45	44	-0.0181309	0.00909204	0.0526544	0.0163826	0.0104172	0.115803	0.0615119	0.0247719	0.0171013	-0.0202353	0.0353844	0.570387	0.0176794	0.0154806	0.253439	0.0425188	0.0252447	0.0993771	Outlier-corrected	58.6524	0.1144	Raw	58.6524	0.1144
longevity	k__Bacteria|p__Proteobacteria|c__Gammaproteobacteria|o__Enterobacterales|f__Pasteurellaceae|g__Aggregatibacter|s__Aggregatibacter_sp000466335_SGB_3420	-0.0187183	0.00945155	0.0476537	45	44	0.0066643	0.00897816	0.462049	-0.0175741	0.00989489	0.0757199	-0.0341646	0.0244642	0.169897	0.00184448	0.0276867	0.947193	-0.010223	0.0146531	0.485387	0.00508414	0.0207448	0.807561	Outlier-corrected	50.7548	0.3048	Raw	50.7548	0.3048
longevity	k__Bacteria|p__Patescibacteria|c__Saccharimonadia|o__Saccharimonadales|f__Saccharimonadaceae|g__unclassified_SGB_1805	-0.0189419	0.00956587	0.0476859	45	44	-0.00460686	0.00921045	0.619561	-0.0198134	0.0101133	0.0500947	-0.00834279	0.0251003	0.741257	0.00623308	0.0270528	0.81887	0.00184534	0.0147712	0.900581	0.00524081	0.0179024	0.771127	Outlier-corrected	52.8109	0.244	Raw	52.8109	0.244
longevity	k__Bacteria|p__Patescibacteria|c__Gracilibacteria|o__Absconditabacterales|f__X112|g__HOT-345|s__unclassified_SGB_2993	-0.0185917	0.00940787	0.0481336	45	44	0.00669625	0.00847805	0.434062	-0.018814	0.00939354	0.0451922	-0.0354857	0.0231037	0.132056	-0.00501867	0.0269849	0.853335	-0.014803	0.0144426	0.305385	-0.0135318	0.0189551	0.479152	Outlier-corrected	43.1834	0.5956	Raw	43.1834	0.5956
longevity	k__Bacteria|p__Bacteroidota|c__Bacteroidia|o__Flavobacteriales|f__Flavobacteriaceae|g__Capnocytophaga|s__unclassified_SGB_3113	-0.0186363	0.00943484	0.0482388	45	44	0.00589214	0.00848434	0.49121	-0.0193455	0.0093996	0.0395783	-0.0340156	0.023121	0.14869	-0.0388653	0.0250636	0.128312	-0.0284259	0.013769	0.038971	-0.0338574	0.0187665	0.0782168	Outlier-corrected	39.5264	0.7464	Raw	39.5264	0.7464
longevity	k__Bacteria|p__Firmicutes|c__Bacilli|o__Lactobacillales|f__Streptococcaceae|g__Streptococcus|s__Streptococcus_infantis_H_SGB_2288	0.0184682	0.00936883	0.0486968	45	44	-0.00886178	0.00860386	0.308916	0.0171704	0.00953996	0.0718859	0.0392284	0.023442	0.101677	-0.0175091	0.0269815	0.519835	0.0142704	0.0145806	0.327717	0.012512	0.0224244	0.579762	Outlier-corrected	47.8413	0.409	Raw	47.8413	0.409
longevity	k__Bacteria|p__Bacteroidota|c__Bacteroidia|o__Bacteroidales|f__Porphyromonadaceae|g__Porphyromonas|s__Porphyromonas_endodontalis_SGB_2306	-0.0183788	0.00932714	0.0487854	45	44	0.0111354	0.0101362	0.278212	-0.0190717	0.0112564	0.0902085	-0.0467925	0.0276194	0.0976331	-0.0170718	0.0311576	0.586582	-0.0168104	0.0153629	0.273859	-0.0209357	0.0216237	0.338367	Outlier-corrected	NA	NA	Raw	NA	NA
longevity	k__Bacteria|p__Firmicutes|c__Bacilli|o__Lactobacillales|f__Aerococcaceae|g__Granulicatella|s__unclassified_SGB_2325	0.0185725	0.00942559	0.0487884	45	44	-0.0110081	0.00846872	0.20074	0.0187136	0.00938245	0.0460935	0.0461178	0.023076	0.052161	0.0378941	0.0288093	0.195366	0.0209805	0.0144423	0.146305	0.0316173	0.0201265	0.12353	Outlier-corrected	37.9184	0.7828	Raw	37.9184	0.7828
longevity	k__Bacteria|p__Proteobacteria|c__Gammaproteobacteria|o__Enterobacterales|f__Pasteurellaceae|g__Aggregatibacter|s__unclassified_SGB_1079	-0.0182552	0.00927283	0.0489906	45	44	0.00468551	0.00836335	0.57829	-0.0176632	0.0092663	0.0566276	-0.0293295	0.0227924	0.205207	-0.00203814	0.0219938	0.926597	-0.0094419	0.0134974	0.484219	-0.0120595	0.0187981	0.524586	Outlier-corrected	35.8418	0.856	Raw	35.8418	0.856
longevity	k__Bacteria|p__Campylobacterota|c__Campylobacteria|o__Campylobacterales|f__Campylobacteraceae|g__Campylobacter_A|s__unclassified_SGB_1745	-0.0182103	0.0092537	0.0490802	45	44	0.00388874	0.0083369	0.643305	-0.0196811	0.00923515	0.0330799	-0.0293633	0.022719	0.203264	-0.0012774	0.0273851	0.963011	-0.0182634	0.0137429	0.183868	-0.0139606	0.0159981	0.387705	Outlier-corrected	37.7961	0.7962	Raw	37.7961	0.7962
longevity	k__Bacteria|p__Proteobacteria|c__Gammaproteobacteria|o__Enterobacterales|f__Pasteurellaceae|g__Aggregatibacter|s__unclassified_SGB_2938	-0.0185859	0.00944737	0.0491477	45	44	-0.00139085	0.00888829	0.876403	-0.0176605	0.00973528	0.0696671	-0.0141974	0.0242231	0.560939	-0.012648	0.0277173	0.650455	-0.0171087	0.0153064	0.263675	-0.0148157	0.0192969	0.446817	Outlier-corrected	48.2628	0.3898	Raw	48.2628	0.3898
longevity	k__Bacteria|p__Patescibacteria|c__Saccharimonadia|o__Saccharimonadales|f__Saccharimonadaceae|g__unclassified_SGB_257	0.0186696	0.00949531	0.0492769	45	44	-0.0135419	0.0085499	0.120726	0.0202445	0.00947219	0.0325775	0.0539502	0.0232936	0.0255055	0.00716547	0.0266101	0.789005	0.0147871	0.0147759	0.316945	0.0213602	0.0192606	0.273588	Outlier-corrected	44.6688	0.5376	Raw	44.6688	0.5376
longevity	k__Bacteria|p__Actinobacteria|c__Actinobacteria|o__Actinomycetales|f__Micrococcaceae|g__Rothia|s__Rothia_mucilaginosa_B_SGB_3176	0.0184464	0.00939223	0.0495289	45	44	-0.0053239	0.00843006	0.531112	0.0165929	0.00933956	0.0756297	0.0298474	0.0229719	0.200928	0.0216901	0.0244324	0.379609	0.0219492	0.0140073	0.117119	0.0291457	0.0174827	0.102759	Outlier-corrected	33.1299	0.918	Raw	33.1299	0.918
longevity	k__Bacteria|p__Campylobacterota|c__Campylobacteria|o__Campylobacterales|f__Campylobacteraceae|g__Campylobacter_A|s__unclassified_SGB_2948	0.0185757	0.0094613	0.0496069	45	44	-0.0134925	0.00853305	0.121333	0.0171632	0.00953499	0.0718576	0.050753	0.0232518	0.0346955	0.0038921	0.0298489	0.896863	0.00668849	0.0154356	0.664786	0.0038921	0.0209707	0.853633	Outlier-corrected	46.5112	0.4732	Raw	46.5112	0.4732
longevity	k__Bacteria|p__Firmicutes|c__Negativicutes|o__Veillonellales|f__Veillonellaceae|g__F0422|s__unclassified_SGB_1719	0.0183214	0.00933293	0.0496353	45	44	-0.00717031	0.00884518	0.422139	0.0191149	0.00975874	0.0501419	0.0369677	0.0241041	0.13261	0.00221705	0.0268626	0.934606	0.00536807	0.0145451	0.712081	0.00668961	0.0183268	0.716887	Outlier-corrected	49.684	0.3524	Raw	49.684	0.3524
longevity	k__Bacteria|p__Actinobacteria|c__Coriobacteriia|o__Coriobacteriales|f__Atopobiaceae|g__Lancefieldella|s__unclassified_SGB_2666	0.0188572	0.00961613	0.0498799	45	44	-7.81253e-05	0.00921475	0.993276	0.019214	0.0100904	0.0568859	0.0194085	0.0251127	0.443934	0.0381481	0.0249442	0.133505	0.0246919	0.0141756	0.0815324	0.0123442	0.0188615	0.516295	Outlier-corrected	50.5014	0.3114	Raw	50.5014	0.3114
longevity	MF0025:tryptophan_degradation	-0.0183669	0.0093699	0.0499722	45	44	0.0108465	0.00832993	0.199973	-0.018739	0.00922758	0.0422794	-0.0457405	0.0226971	0.0503069	-0.0594751	0.0255509	0.0247014	-0.0383423	0.0133761	0.00415082	-0.0464446	0.0172269	0.00997559	Outlier-corrected	40.1506	0.7152	Raw	40.1506	0.7152
	122
