# Supplementary material for: Mendelian randomization analyses reveal causal relationships between the human microbiome and longevity
Source: Sci Rep. 2023 Mar 29;13:5127. doi: 10.1038/s41598-023-31115-8 (PMC10052271; doi:10.1038/s41598-023-31115-8)
Supplement: Supplementary file 9 — Supplementary Table 8. [file 41598_2023_31115_MOESM9_ESM.xlsx]

## Sheet: Supplementary Table 8
Supplementary Table 8. Causal relationships between the longevity-associated salivary microbiome and diseases in the diseases’ MR analysis by integrating with biobank Japan (BBJ) diseases data
saliva microbiome→disease						saliva microbiome→longevity
Causal factor	outcome	b_y	s_y	pv_y	n_y	Causal factor	Out	b_x	s_x	pv_x	n_x
k__Bacteria|p__Firmicutes|c__Bacilli|o__Lactobacillales|f__Streptococcaceae|g__Streptococcus|s__Streptococcus_mitis_AZ_mgs_2150	Glaucoma	-0.177634	0.0654096	0.0066132	14	k__Bacteria|p__Firmicutes|c__Bacilli|o__Lactobacillales|f__Streptococcaceae|g__Streptococcus|s__Streptococcus_mitis_AZ_mgs_2150	longevity	0.622823	0.19293	0.00124559	10
k__Bacteria|p__Firmicutes|c__Bacilli|o__Lactobacillales|f__Streptococcaceae|g__Streptococcus|s__Streptococcus_mitis_AZ_mgs_2150	Ischemic_stroke	0.0862015	0.0395854	0.0294351	14	k__Bacteria|p__Firmicutes|c__Bacilli|o__Lactobacillales|f__Streptococcaceae|g__Streptococcus|s__Streptococcus_mitis_AZ_mgs_2150	longevity	0.622823	0.19293	0.00124559	10
k__Bacteria|p__Actinobacteriota|c__Actinobacteria|o__Actinomycetales|f__Actinomycetaceae|g__Pauljensenia|s__Pauljensenia_odontolyticus_A_mgs_70	Endometrial_cancer	0.27204	0.125955	0.0307864	20	k__Bacteria|p__Actinobacteriota|c__Actinobacteria|o__Actinomycetales|f__Actinomycetaceae|g__Pauljensenia|s__Pauljensenia_odontolyticus_A_mgs_70	longevity	0.399493	0.124207	0.00129828	13
k__Bacteria|p__Actinobacteriota|c__Actinobacteria|o__Actinomycetales|f__Actinomycetaceae|g__Pauljensenia|s__Pauljensenia_odontolyticus_A_mgs_70	Pollinosis	-0.152481	0.0554505	0.00596211	20	k__Bacteria|p__Actinobacteriota|c__Actinobacteria|o__Actinomycetales|f__Actinomycetaceae|g__Pauljensenia|s__Pauljensenia_odontolyticus_A_mgs_70	longevity	0.399493	0.124207	0.00129828	13
k__Bacteria|p__Proteobacteria|c__Gammaproteobacteria|o__Burkholderiales|f__Neisseriaceae|g__Neisseria|s__Neisseria_flavescens_mgs_3517	Glaucoma	-0.168617	0.0780996	0.0308503	16	k__Bacteria|p__Proteobacteria|c__Gammaproteobacteria|o__Burkholderiales|f__Neisseriaceae|g__Neisseria|s__Neisseria_flavescens_mgs_3517	longevity	-0.565384	0.177843	0.00147722	12
k__Bacteria|p__Firmicutes|c__Clostridia|o__Lachnospirales|f__Lachnospiraceae|g__Lachnoanaerobaculum|s__Lachnoanaerobaculum_sp000287675_mgs_978	Biliary_tract_cancer	0.69688	0.287988	0.0155281	14	k__Bacteria|p__Firmicutes|c__Clostridia|o__Lachnospirales|f__Lachnospiraceae|g__Lachnoanaerobaculum|s__Lachnoanaerobaculum_sp000287675_mgs_978	longevity	-0.523429	0.16655	0.00167353	10
k__Bacteria|p__Firmicutes|c__Clostridia|o__Lachnospirales|f__Lachnospiraceae|g__Lachnoanaerobaculum|s__Lachnoanaerobaculum_sp000287675_mgs_978	Chronic_obstructive_pulmonary_disease	0.291326	0.0955447	0.0022952	14	k__Bacteria|p__Firmicutes|c__Clostridia|o__Lachnospirales|f__Lachnospiraceae|g__Lachnoanaerobaculum|s__Lachnoanaerobaculum_sp000287675_mgs_978	longevity	-0.523429	0.16655	0.00167353	10
k__Bacteria|p__Firmicutes|c__Clostridia|o__Lachnospirales|f__Lachnospiraceae|g__Lachnoanaerobaculum|s__Lachnoanaerobaculum_sp000287675_mgs_978	Drug_eruption	-0.757128	0.259299	0.00350145	14	k__Bacteria|p__Firmicutes|c__Clostridia|o__Lachnospirales|f__Lachnospiraceae|g__Lachnoanaerobaculum|s__Lachnoanaerobaculum_sp000287675_mgs_978	longevity	-0.523429	0.16655	0.00167353	10
k__Bacteria|p__Firmicutes|c__Clostridia|o__Lachnospirales|f__Lachnospiraceae|g__Lachnoanaerobaculum|s__Lachnoanaerobaculum_sp000287675_mgs_978	Osteoporosis	0.132432	0.0647144	0.0407157	14	k__Bacteria|p__Firmicutes|c__Clostridia|o__Lachnospirales|f__Lachnospiraceae|g__Lachnoanaerobaculum|s__Lachnoanaerobaculum_sp000287675_mgs_978	longevity	-0.523429	0.16655	0.00167353	10
k__Bacteria|p__Firmicutes|c__Clostridia|o__Lachnospirales|f__Lachnospiraceae|g__Lachnoanaerobaculum|s__Lachnoanaerobaculum_sp000287675_mgs_978	Pollinosis	-0.150676	0.0732641	0.0397239	14	k__Bacteria|p__Firmicutes|c__Clostridia|o__Lachnospirales|f__Lachnospiraceae|g__Lachnoanaerobaculum|s__Lachnoanaerobaculum_sp000287675_mgs_978	longevity	-0.523429	0.16655	0.00167353	10
k__Bacteria|p__Actinobacteriota|c__Coriobacteriia|o__Coriobacteriales|f__Atopobiaceae|g__Lancefieldella|s__unclassified_mgs_3043	Keloid	0.338836	0.16842	0.0442355	19	k__Bacteria|p__Actinobacteriota|c__Coriobacteriia|o__Coriobacteriales|f__Atopobiaceae|g__Lancefieldella|s__unclassified_mgs_3043	longevity	-0.477148	0.162126	0.00324969	10
k__Bacteria|p__Actinobacteriota|c__Coriobacteriia|o__Coriobacteriales|f__Atopobiaceae|g__Lancefieldella|s__unclassified_mgs_3043	Type_2_Diabetes	-0.0601833	0.0279923	0.0315559	18	k__Bacteria|p__Actinobacteriota|c__Coriobacteriia|o__Coriobacteriales|f__Atopobiaceae|g__Lancefieldella|s__unclassified_mgs_3043	longevity	-0.477148	0.162126	0.00324969	10
k__Bacteria|p__Spirochaetota|c__Spirochaetia|o__Treponematales|f__Treponemataceae|g__Treponema_C|s__Treponema_C_lecithinolyticum_mgs_311	Atopic_dermatitis	0.257324	0.101656	0.0113632	17	k__Bacteria|p__Spirochaetota|c__Spirochaetia|o__Treponematales|f__Treponemataceae|g__Treponema_C|s__Treponema_C_lecithinolyticum_mgs_311	longevity	0.457606	0.15671	0.00349952	9
k__Bacteria|p__Spirochaetota|c__Spirochaetia|o__Treponematales|f__Treponemataceae|g__Treponema_C|s__Treponema_C_lecithinolyticum_mgs_311	Endometrial_cancer	-0.312511	0.145131	0.0312947	17	k__Bacteria|p__Spirochaetota|c__Spirochaetia|o__Treponematales|f__Treponemataceae|g__Treponema_C|s__Treponema_C_lecithinolyticum_mgs_311	longevity	0.457606	0.15671	0.00349952	9
k__Bacteria|p__Spirochaetota|c__Spirochaetia|o__Treponematales|f__Treponemataceae|g__Treponema_C|s__Treponema_C_lecithinolyticum_mgs_311	Pollinosis	-0.12659	0.0632525	0.0453559	17	k__Bacteria|p__Spirochaetota|c__Spirochaetia|o__Treponematales|f__Treponemataceae|g__Treponema_C|s__Treponema_C_lecithinolyticum_mgs_311	longevity	0.457606	0.15671	0.00349952	9
k__Bacteria|p__Bacteroidota|c__Bacteroidia|o__Bacteroidales|f__Bacteroidaceae|g__Prevotella|s__unclassified_mgs_3059	Colorectal_Cancer	0.213522	0.0998161	0.0324233	9	k__Bacteria|p__Bacteroidota|c__Bacteroidia|o__Bacteroidales|f__Bacteroidaceae|g__Prevotella|s__unclassified_mgs_3059	longevity	-0.833457	0.285781	0.00354076	5
k__Bacteria|p__Bacteroidota|c__Bacteroidia|o__Bacteroidales|f__Bacteroidaceae|g__Prevotella|s__unclassified_mgs_3059	Ischemic_stroke	0.174625	0.0656513	0.0078166	9	k__Bacteria|p__Bacteroidota|c__Bacteroidia|o__Bacteroidales|f__Bacteroidaceae|g__Prevotella|s__unclassified_mgs_3059	longevity	-0.833457	0.285781	0.00354076	5
k__Bacteria|p__Firmicutes|c__Bacilli|o__Lactobacillales|f__Streptococcaceae|g__Streptococcus|s__unclassified_mgs_1603	Drug_eruption	-0.810798	0.362234	0.0251996	14	k__Bacteria|p__Firmicutes|c__Bacilli|o__Lactobacillales|f__Streptococcaceae|g__Streptococcus|s__unclassified_mgs_1603	longevity	0.624571	0.219805	0.00449055	7
k__Bacteria|p__Firmicutes|c__Bacilli|o__Lactobacillales|f__Streptococcaceae|g__Streptococcus|s__unclassified_mgs_1603	Gastric_cancer	-0.195391	0.0962304	0.0423107	14	k__Bacteria|p__Firmicutes|c__Bacilli|o__Lactobacillales|f__Streptococcaceae|g__Streptococcus|s__unclassified_mgs_1603	longevity	0.624571	0.219805	0.00449055	7
k__Bacteria|p__Firmicutes|c__Bacilli|o__Lactobacillales|f__Streptococcaceae|g__Streptococcus|s__unclassified_mgs_1603	Uterine_fibroids	-0.232142	0.106642	0.0294931	14	k__Bacteria|p__Firmicutes|c__Bacilli|o__Lactobacillales|f__Streptococcaceae|g__Streptococcus|s__unclassified_mgs_1603	longevity	0.624571	0.219805	0.00449055	7
k__Bacteria|p__Spirochaetota|c__Spirochaetia|o__Treponematales|f__Treponemataceae|g__unclassified_mgs_1906|s__unclassified_mgs_1906	Cirrhosis	-0.233678	0.109786	0.0332962	17	k__Bacteria|p__Spirochaetota|c__Spirochaetia|o__Treponematales|f__Treponemataceae|g__unclassified_mgs_1906|s__unclassified_mgs_1906	longevity	-0.463676	0.16457	0.0048399	12
k__Bacteria|p__Spirochaetota|c__Spirochaetia|o__Treponematales|f__Treponemataceae|g__unclassified_mgs_1906|s__unclassified_mgs_1906	Interstitial_lung_disease	-0.385325	0.180643	0.032919	17	k__Bacteria|p__Spirochaetota|c__Spirochaetia|o__Treponematales|f__Treponemataceae|g__unclassified_mgs_1906|s__unclassified_mgs_1906	longevity	-0.463676	0.16457	0.0048399	12
k__Bacteria|p__Firmicutes|c__Bacilli|o__Erysipelotrichales|f__Erysipelotrichaceae|g__Solobacterium|s__unclassified_mgs_2820	Atopic_dermatitis	-0.273543	0.116792	0.0191741	15	k__Bacteria|p__Firmicutes|c__Bacilli|o__Erysipelotrichales|f__Erysipelotrichaceae|g__Solobacterium|s__unclassified_mgs_2820	longevity	-0.48458	0.172522	0.00497256	11
k__Bacteria|p__Firmicutes|c__Bacilli|o__Erysipelotrichales|f__Erysipelotrichaceae|g__Solobacterium|s__unclassified_mgs_2820	Asthma	0.136076	0.0589088	0.0208914	15	k__Bacteria|p__Firmicutes|c__Bacilli|o__Erysipelotrichales|f__Erysipelotrichaceae|g__Solobacterium|s__unclassified_mgs_2820	longevity	-0.48458	0.172522	0.00497256	11
k__Bacteria|p__Firmicutes|c__Bacilli|o__Erysipelotrichales|f__Erysipelotrichaceae|g__Solobacterium|s__unclassified_mgs_2820	Keloid	0.380039	0.187709	0.0429067	15	k__Bacteria|p__Firmicutes|c__Bacilli|o__Erysipelotrichales|f__Erysipelotrichaceae|g__Solobacterium|s__unclassified_mgs_2820	longevity	-0.48458	0.172522	0.00497256	11
k__Bacteria|p__Firmicutes|c__Bacilli|o__Erysipelotrichales|f__Erysipelotrichaceae|g__Solobacterium|s__unclassified_mgs_2820	Lung_cancer	0.236941	0.0839803	0.00478156	15	k__Bacteria|p__Firmicutes|c__Bacilli|o__Erysipelotrichales|f__Erysipelotrichaceae|g__Solobacterium|s__unclassified_mgs_2820	longevity	-0.48458	0.172522	0.00497256	11
k__Bacteria|p__Spirochaetota|c__Spirochaetia|o__Treponematales|f__Treponemataceae|g__Treponema_C|s__Treponema_C_maltophilum_mgs_455	Pancreatic_cancer	-0.629743	0.26276	0.016546	14	k__Bacteria|p__Spirochaetota|c__Spirochaetia|o__Treponematales|f__Treponemataceae|g__Treponema_C|s__Treponema_C_maltophilum_mgs_455	longevity	-0.509293	0.181397	0.00499087	9
k__Bacteria|p__Firmicutes|c__Bacilli|o__Staphylococcales|f__Gemellaceae|g__Gemella|s__unclassified_mgs_2944	Colorectal_Cancer	-0.167567	0.0663773	0.0115876	18	k__Bacteria|p__Firmicutes|c__Bacilli|o__Staphylococcales|f__Gemellaceae|g__Gemella|s__unclassified_mgs_2944	longevity	-0.458785	0.16365	0.00505587	11
k__Bacteria|p__Firmicutes|c__Bacilli|o__Staphylococcales|f__Gemellaceae|g__Gemella|s__unclassified_mgs_2944	Endometriosis	-0.555331	0.203885	0.00645463	18	k__Bacteria|p__Firmicutes|c__Bacilli|o__Staphylococcales|f__Gemellaceae|g__Gemella|s__unclassified_mgs_2944	longevity	-0.458785	0.16365	0.00505587	11
k__Bacteria|p__Firmicutes|c__Bacilli|o__Staphylococcales|f__Gemellaceae|g__Gemella|s__unclassified_mgs_2944	Epilepsy	0.238959	0.121591	0.0493838	18	k__Bacteria|p__Firmicutes|c__Bacilli|o__Staphylococcales|f__Gemellaceae|g__Gemella|s__unclassified_mgs_2944	longevity	-0.458785	0.16365	0.00505587	11
k__Bacteria|p__Firmicutes|c__Bacilli|o__Staphylococcales|f__Gemellaceae|g__Gemella|s__unclassified_mgs_2944	Urolithiasis	-0.244572	0.070806	0.000552094	18	k__Bacteria|p__Firmicutes|c__Bacilli|o__Staphylococcales|f__Gemellaceae|g__Gemella|s__unclassified_mgs_2944	longevity	-0.458785	0.16365	0.00505587	11
k__Bacteria|p__Firmicutes|c__Bacilli|o__Lactobacillales|f__Aerococcaceae|g__Granulicatella|s__unclassified_mgs_3146	Endometriosis	-0.440015	0.196782	0.0253483	12	k__Bacteria|p__Firmicutes|c__Bacilli|o__Lactobacillales|f__Aerococcaceae|g__Granulicatella|s__unclassified_mgs_3146	longevity	-0.506414	0.181843	0.00535446	7
k__Bacteria|p__Firmicutes|c__Bacilli|o__Lactobacillales|f__Aerococcaceae|g__Granulicatella|s__unclassified_mgs_3146	Periodontal_disease	-0.208857	0.0944321	0.026986	12	k__Bacteria|p__Firmicutes|c__Bacilli|o__Lactobacillales|f__Aerococcaceae|g__Granulicatella|s__unclassified_mgs_3146	longevity	-0.506414	0.181843	0.00535446	7
k__Bacteria|p__Proteobacteria|c__Gammaproteobacteria|o__Enterobacterales|f__Pasteurellaceae|g__Aggregatibacter|s__unclassified_mgs_1250	Cirrhosis	0.338147	0.14031	0.0159523	18	k__Bacteria|p__Proteobacteria|c__Gammaproteobacteria|o__Enterobacterales|f__Pasteurellaceae|g__Aggregatibacter|s__unclassified_mgs_1250	longevity	-0.619694	0.223134	0.00548251	9
k__Bacteria|p__Proteobacteria|c__Gammaproteobacteria|o__Enterobacterales|f__Pasteurellaceae|g__Aggregatibacter|s__unclassified_mgs_1250	Type_2_Diabetes	-0.0799762	0.0377143	0.0339568	18	k__Bacteria|p__Proteobacteria|c__Gammaproteobacteria|o__Enterobacterales|f__Pasteurellaceae|g__Aggregatibacter|s__unclassified_mgs_1250	longevity	-0.619694	0.223134	0.00548251	9
k__Bacteria|p__Campylobacterota|c__Campylobacteria|o__Campylobacterales|f__Campylobacteraceae|g__Campylobacter_A|s__unclassified_mgs_2769	Cataract	0.128164	0.0328619	9.61616e-05	18	k__Bacteria|p__Campylobacterota|c__Campylobacteria|o__Campylobacterales|f__Campylobacteraceae|g__Campylobacter_A|s__unclassified_mgs_2769	longevity	0.396599	0.142987	0.0055427	14
k__Bacteria|p__Campylobacterota|c__Campylobacteria|o__Campylobacterales|f__Campylobacteraceae|g__Campylobacter_A|s__unclassified_mgs_2769	Pancreatic_cancer	-0.455134	0.21084	0.0308753	18	k__Bacteria|p__Campylobacterota|c__Campylobacteria|o__Campylobacterales|f__Campylobacteraceae|g__Campylobacter_A|s__unclassified_mgs_2769	longevity	0.396599	0.142987	0.0055427	14
k__Bacteria|p__Firmicutes|c__Clostridia|o__Lachnospirales|f__Lachnospiraceae|g__Oribacterium|s__Oribacterium_sinus_mgs_3082	Congestive_heart_failure	-0.112984	0.0575736	0.0497126	12	k__Bacteria|p__Firmicutes|c__Clostridia|o__Lachnospirales|f__Lachnospiraceae|g__Oribacterium|s__Oribacterium_sinus_mgs_3082	longevity	0.561549	0.204563	0.00604886	8
k__Bacteria|p__Firmicutes|c__Negativicutes|o__Veillonellales|f__Veillonellaceae|g__Veillonella|s__Veillonella_dispar_mgs_1131	Drug_eruption	-0.483157	0.241326	0.0452751	16	k__Bacteria|p__Firmicutes|c__Negativicutes|o__Veillonellales|f__Veillonellaceae|g__Veillonella|s__Veillonella_dispar_mgs_1131	longevity	0.427741	0.163536	0.00890785	9
k__Bacteria|p__Firmicutes|c__Negativicutes|o__Veillonellales|f__Veillonellaceae|g__Veillonella|s__Veillonella_dispar_mgs_1131	Uterine_fibroids	0.16586	0.0733341	0.0237162	16	k__Bacteria|p__Firmicutes|c__Negativicutes|o__Veillonellales|f__Veillonellaceae|g__Veillonella|s__Veillonella_dispar_mgs_1131	longevity	0.427741	0.163536	0.00890785	9
k__Bacteria|p__Proteobacteria|c__Gammaproteobacteria|o__Enterobacterales|f__Pasteurellaceae|g__Aggregatibacter|s__unclassified_mgs_1484	Osteoporosis	-0.211054	0.0903884	0.0195453	10	k__Bacteria|p__Proteobacteria|c__Gammaproteobacteria|o__Enterobacterales|f__Pasteurellaceae|g__Aggregatibacter|s__unclassified_mgs_1484	longevity	-0.637185	0.244176	0.0090665	9
k__Bacteria|p__Firmicutes|c__Bacilli|o__Erysipelotrichales|f__Erysipelotrichaceae|g__Solobacterium|s__unclassified_mgs_2613	Glaucoma	0.135671	0.0687523	0.0484589	17	k__Bacteria|p__Firmicutes|c__Bacilli|o__Erysipelotrichales|f__Erysipelotrichaceae|g__Solobacterium|s__unclassified_mgs_2613	longevity	-0.435218	0.167169	0.00922862	13
k__Bacteria|p__Firmicutes|c__Bacilli|o__Erysipelotrichales|f__Erysipelotrichaceae|g__Solobacterium|s__unclassified_mgs_2613	Glaucoma	0.135671	0.0687523	0.0484589	17	k__Bacteria|p__Firmicutes|c__Bacilli|o__Erysipelotrichales|f__Erysipelotrichaceae|g__Solobacterium|s__unclassified_mgs_2613	longevity	-0.435218	0.167169	0.00922862	13
k__Bacteria|p__Firmicutes|c__Bacilli|o__Erysipelotrichales|f__Erysipelotrichaceae|g__Solobacterium|s__unclassified_mgs_2613	Periodontal_disease	0.289326	0.0910985	0.00149335	17	k__Bacteria|p__Firmicutes|c__Bacilli|o__Erysipelotrichales|f__Erysipelotrichaceae|g__Solobacterium|s__unclassified_mgs_2613	longevity	-0.435218	0.167169	0.00922862	13
k__Bacteria|p__Bacteroidota|c__Bacteroidia|o__Flavobacteriales|f__Flavobacteriaceae|g__Capnocytophaga|s__Capnocytophaga_gingivalis_mgs_1572	Cataract	-0.0830215	0.0401802	0.0388072	18	k__Bacteria|p__Bacteroidota|c__Bacteroidia|o__Flavobacteriales|f__Flavobacteriaceae|g__Capnocytophaga|s__Capnocytophaga_gingivalis_mgs_1572	longevity	0.490279	0.190711	0.0101465	9
k__Bacteria|p__Bacteroidota|c__Bacteroidia|o__Flavobacteriales|f__Flavobacteriaceae|g__Capnocytophaga|s__Capnocytophaga_gingivalis_mgs_1572	Peripheral_artery_disease	0.221038	0.09561	0.0207847	18	k__Bacteria|p__Bacteroidota|c__Bacteroidia|o__Flavobacteriales|f__Flavobacteriaceae|g__Capnocytophaga|s__Capnocytophaga_gingivalis_mgs_1572	longevity	0.490279	0.190711	0.0101465	9
k__Bacteria|p__Bacteroidota|c__Bacteroidia|o__Flavobacteriales|f__Flavobacteriaceae|g__Capnocytophaga|s__Capnocytophaga_gingivalis_mgs_1572	Type_2_Diabetes	0.0728458	0.0325793	0.0253548	18	k__Bacteria|p__Bacteroidota|c__Bacteroidia|o__Flavobacteriales|f__Flavobacteriaceae|g__Capnocytophaga|s__Capnocytophaga_gingivalis_mgs_1572	longevity	0.490279	0.190711	0.0101465	9
k__Bacteria|p__Actinobacteriota|c__Coriobacteriia|o__Coriobacteriales|f__Atopobiaceae|g__Lancefieldella|s__unclassified_mgs_1303	Endometrial_cancer	-0.457943	0.223568	0.0405272	16	k__Bacteria|p__Actinobacteriota|c__Coriobacteriia|o__Coriobacteriales|f__Atopobiaceae|g__Lancefieldella|s__unclassified_mgs_1303	longevity	0.665348	0.26025	0.0105709	5
k__Bacteria|p__Actinobacteriota|c__Coriobacteriia|o__Coriobacteriales|f__Atopobiaceae|g__Lancefieldella|s__unclassified_mgs_1303	Periodontal_disease	0.265828	0.12311	0.0308293	16	k__Bacteria|p__Actinobacteriota|c__Coriobacteriia|o__Coriobacteriales|f__Atopobiaceae|g__Lancefieldella|s__unclassified_mgs_1303	longevity	0.665348	0.26025	0.0105709	5
k__Bacteria|p__Bacteroidota|c__Bacteroidia|o__Bacteroidales|f__UBA932|g__RC9|s__unclassified_mgs_2608	Atopic_dermatitis	0.220059	0.108406	0.0423609	15	k__Bacteria|p__Bacteroidota|c__Bacteroidia|o__Bacteroidales|f__UBA932|g__RC9|s__unclassified_mgs_2608	longevity	-0.415316	0.164152	0.011404	9
k__Bacteria|p__Bacteroidota|c__Bacteroidia|o__Bacteroidales|f__UBA932|g__RC9|s__unclassified_mgs_2608	Biliary_tract_cancer	0.527829	0.264882	0.0462946	15	k__Bacteria|p__Bacteroidota|c__Bacteroidia|o__Bacteroidales|f__UBA932|g__RC9|s__unclassified_mgs_2608	longevity	-0.415316	0.164152	0.011404	9
k__Bacteria|p__Bacteroidota|c__Bacteroidia|o__Bacteroidales|f__UBA932|g__RC9|s__unclassified_mgs_2608	Cerebral_aneurysm	0.181918	0.0913703	0.0464811	15	k__Bacteria|p__Bacteroidota|c__Bacteroidia|o__Bacteroidales|f__UBA932|g__RC9|s__unclassified_mgs_2608	longevity	-0.415316	0.164152	0.011404	9
k__Bacteria|p__Actinobacteriota|c__Actinobacteria|o__Actinomycetales|f__Actinomycetaceae|g__Pauljensenia|s__unclassified_mgs_2308	Drug_eruption	-0.574509	0.253626	0.0235018	13	k__Bacteria|p__Actinobacteriota|c__Actinobacteria|o__Actinomycetales|f__Actinomycetaceae|g__Pauljensenia|s__unclassified_mgs_2308	longevity	0.407322	0.163517	0.0127382	11
k__Bacteria|p__Actinobacteriota|c__Actinobacteria|o__Actinomycetales|f__Actinomycetaceae|g__Pauljensenia|s__unclassified_mgs_2308	Endometrial_cancer	0.382937	0.166818	0.0217021	13	k__Bacteria|p__Actinobacteriota|c__Actinobacteria|o__Actinomycetales|f__Actinomycetaceae|g__Pauljensenia|s__unclassified_mgs_2308	longevity	0.407322	0.163517	0.0127382	11
k__Bacteria|p__Actinobacteriota|c__Actinobacteria|o__Actinomycetales|f__Actinomycetaceae|g__Pauljensenia|s__unclassified_mgs_2308	Gastric_cancer	-0.138111	0.0658619	0.0359952	13	k__Bacteria|p__Actinobacteriota|c__Actinobacteria|o__Actinomycetales|f__Actinomycetaceae|g__Pauljensenia|s__unclassified_mgs_2308	longevity	0.407322	0.163517	0.0127382	11
k__Bacteria|p__Actinobacteriota|c__Actinobacteria|o__Actinomycetales|f__Actinomycetaceae|g__Pauljensenia|s__unclassified_mgs_2308	Peripheral_artery_disease	0.20121	0.0885625	0.023089	13	k__Bacteria|p__Actinobacteriota|c__Actinobacteria|o__Actinomycetales|f__Actinomycetaceae|g__Pauljensenia|s__unclassified_mgs_2308	longevity	0.407322	0.163517	0.0127382	11
k__Bacteria|p__Spirochaetota|c__Spirochaetia|o__Treponematales|f__Treponemataceae|g__Treponema_A|s__unclassified_mgs_881	Arrhythmia	-0.124123	0.0496779	0.0124702	13	k__Bacteria|p__Spirochaetota|c__Spirochaetia|o__Treponematales|f__Treponemataceae|g__Treponema_A|s__unclassified_mgs_881	longevity	-0.427765	0.171897	0.0128285	10
k__Bacteria|p__Spirochaetota|c__Spirochaetia|o__Treponematales|f__Treponemataceae|g__Treponema_A|s__unclassified_mgs_881	Chronic_hepatitis_B	-0.336866	0.164678	0.0407956	13	k__Bacteria|p__Spirochaetota|c__Spirochaetia|o__Treponematales|f__Treponemataceae|g__Treponema_A|s__unclassified_mgs_881	longevity	-0.427765	0.171897	0.0128285	10
k__Bacteria|p__Firmicutes|c__Bacilli|o__Lactobacillales|f__Streptococcaceae|g__Streptococcus|s__Streptococcus_infantis_G_mgs_606	Chronic_obstructive_pulmonary_disease	0.266838	0.121368	0.0279072	13	k__Bacteria|p__Firmicutes|c__Bacilli|o__Lactobacillales|f__Streptococcaceae|g__Streptococcus|s__Streptococcus_infantis_G_mgs_606	longevity	0.447178	0.18078	0.013376	9
k__Bacteria|p__Firmicutes|c__Bacilli|o__Lactobacillales|f__Streptococcaceae|g__Streptococcus|s__Streptococcus_infantis_G_mgs_606	Drug_eruption	-1.24437	0.340011	0.000252414	13	k__Bacteria|p__Firmicutes|c__Bacilli|o__Lactobacillales|f__Streptococcaceae|g__Streptococcus|s__Streptococcus_infantis_G_mgs_606	longevity	0.447178	0.18078	0.013376	9
k__Bacteria|p__Firmicutes|c__Bacilli|o__Lactobacillales|f__Streptococcaceae|g__Streptococcus|s__Streptococcus_infantis_G_mgs_606	Gastric_cancer	-0.186981	0.0878169	0.0332362	13	k__Bacteria|p__Firmicutes|c__Bacilli|o__Lactobacillales|f__Streptococcaceae|g__Streptococcus|s__Streptococcus_infantis_G_mgs_606	longevity	0.447178	0.18078	0.013376	9
k__Bacteria|p__Firmicutes|c__Bacilli|o__Lactobacillales|f__Streptococcaceae|g__Streptococcus|s__Streptococcus_infantis_G_mgs_606	Type_2_Diabetes	-0.0889419	0.0394906	0.0243078	13	k__Bacteria|p__Firmicutes|c__Bacilli|o__Lactobacillales|f__Streptococcaceae|g__Streptococcus|s__Streptococcus_infantis_G_mgs_606	longevity	0.447178	0.18078	0.013376	9
k__Bacteria|p__Patescibacteria|c__Saccharimonadia|o__Saccharimonadales|f__Saccharimonadaceae|g__TM7x|s__unclassified_mgs_1320	Hematological_malignancy	0.363007	0.164442	0.0272787	14	k__Bacteria|p__Patescibacteria|c__Saccharimonadia|o__Saccharimonadales|f__Saccharimonadaceae|g__TM7x|s__unclassified_mgs_1320	longevity	0.452059	0.182832	0.0134159	10
k__Bacteria|p__Fusobacteriota|c__Fusobacteriia|o__Fusobacteriales|f__Leptotrichiaceae|g__Leptotrichia|s__Leptotrichia_sp000469385_mgs_766	Osteoporosis	-0.160643	0.0798175	0.0441537	13	k__Bacteria|p__Fusobacteriota|c__Fusobacteriia|o__Fusobacteriales|f__Leptotrichiaceae|g__Leptotrichia|s__Leptotrichia_sp000469385_mgs_766	longevity	-0.503983	0.20595	0.0144004	8
k__Bacteria|p__Fusobacteriota|c__Fusobacteriia|o__Fusobacteriales|f__Leptotrichiaceae|g__Leptotrichia|s__Leptotrichia_sp000469385_mgs_766	Ovarian_cancer	0.624453	0.247358	0.0115865	13	k__Bacteria|p__Fusobacteriota|c__Fusobacteriia|o__Fusobacteriales|f__Leptotrichiaceae|g__Leptotrichia|s__Leptotrichia_sp000469385_mgs_766	longevity	-0.503983	0.20595	0.0144004	8
k__Bacteria|p__Bacteroidota|c__Bacteroidia|o__Bacteroidales|f__Bacteroidaceae|g__F0040|s__F0040_sp900095835_mgs_1710	Hematological_malignancy	-0.765925	0.32227	0.0174703	10	k__Bacteria|p__Bacteroidota|c__Bacteroidia|o__Bacteroidales|f__Bacteroidaceae|g__F0040|s__F0040_sp900095835_mgs_1710	longevity	-0.856137	0.350249	0.0145105	7
k__Bacteria|p__Bacteroidota|c__Bacteroidia|o__Bacteroidales|f__Bacteroidaceae|g__F0040|s__F0040_sp900095835_mgs_1710	Keloid	1.04678	0.39222	0.00761105	10	k__Bacteria|p__Bacteroidota|c__Bacteroidia|o__Bacteroidales|f__Bacteroidaceae|g__F0040|s__F0040_sp900095835_mgs_1710	longevity	-0.856137	0.350249	0.0145105	7
k__Bacteria|p__Bacteroidota|c__Bacteroidia|o__Bacteroidales|f__Bacteroidaceae|g__Prevotella|s__Prevotella_jejuni_mgs_1203	Arrhythmia	0.148232	0.0527042	0.00491532	11	k__Bacteria|p__Bacteroidota|c__Bacteroidia|o__Bacteroidales|f__Bacteroidaceae|g__Prevotella|s__Prevotella_jejuni_mgs_1203	longevity	-0.4567	0.188005	0.0151327	8
k__Bacteria|p__Bacteroidota|c__Bacteroidia|o__Bacteroidales|f__Bacteroidaceae|g__Prevotella|s__Prevotella_jejuni_mgs_1203	Peripheral_artery_disease	-0.219834	0.0991317	0.0265823	12	k__Bacteria|p__Bacteroidota|c__Bacteroidia|o__Bacteroidales|f__Bacteroidaceae|g__Prevotella|s__Prevotella_jejuni_mgs_1203	longevity	-0.4567	0.188005	0.0151327	8
k__Bacteria|p__Bacteroidota|c__Bacteroidia|o__Bacteroidales|f__Bacteroidaceae|g__Prevotella|s__Prevotella_jejuni_mgs_1203	Type_2_Diabetes	-0.0797966	0.0334939	0.0171991	12	k__Bacteria|p__Bacteroidota|c__Bacteroidia|o__Bacteroidales|f__Bacteroidaceae|g__Prevotella|s__Prevotella_jejuni_mgs_1203	longevity	-0.4567	0.188005	0.0151327	8
k__Bacteria|p__Firmicutes|c__Clostridia|o__Lachnospirales|f__Lachnospiraceae|g__Oribacterium|s__Oribacterium_sinus_mgs_603	Endometrial_cancer	0.349845	0.170864	0.040609	12	k__Bacteria|p__Firmicutes|c__Clostridia|o__Lachnospirales|f__Lachnospiraceae|g__Oribacterium|s__Oribacterium_sinus_mgs_603	longevity	-0.41094	0.170499	0.0159432	10
k__Bacteria|p__Firmicutes|c__Clostridia|o__Lachnospirales|f__Lachnospiraceae|g__Oribacterium|s__Oribacterium_sinus_mgs_603	Endometriosis	0.446733	0.200717	0.0260349	12	k__Bacteria|p__Firmicutes|c__Clostridia|o__Lachnospirales|f__Lachnospiraceae|g__Oribacterium|s__Oribacterium_sinus_mgs_603	longevity	-0.41094	0.170499	0.0159432	10
k__Bacteria|p__Firmicutes|c__Clostridia|o__Lachnospirales|f__Lachnospiraceae|g__Oribacterium|s__Oribacterium_sinus_mgs_603	Keloid	0.565366	0.191259	0.00311635	12	k__Bacteria|p__Firmicutes|c__Clostridia|o__Lachnospirales|f__Lachnospiraceae|g__Oribacterium|s__Oribacterium_sinus_mgs_603	longevity	-0.41094	0.170499	0.0159432	10
k__Bacteria|p__Firmicutes|c__Clostridia|o__Lachnospirales|f__Lachnospiraceae|g__Oribacterium|s__Oribacterium_sinus_mgs_603	Type_2_Diabetes	-0.0742277	0.0309058	0.0163172	12	k__Bacteria|p__Firmicutes|c__Clostridia|o__Lachnospirales|f__Lachnospiraceae|g__Oribacterium|s__Oribacterium_sinus_mgs_603	longevity	-0.41094	0.170499	0.0159432	10
k__Bacteria|p__Firmicutes|c__Clostridia|o__Lachnospirales|f__Lachnospiraceae|g__Oribacterium|s__Oribacterium_sinus_mgs_603	Uterine_fibroids	0.17004	0.078652	0.0306233	12	k__Bacteria|p__Firmicutes|c__Clostridia|o__Lachnospirales|f__Lachnospiraceae|g__Oribacterium|s__Oribacterium_sinus_mgs_603	longevity	-0.41094	0.170499	0.0159432	10
k__Bacteria|p__Campylobacterota|c__Campylobacteria|o__Campylobacterales|f__Campylobacteraceae|g__Campylobacter_A|s__Campylobacter_A_showae_B_mgs_486	Drug_eruption	-0.588228	0.280442	0.0359493	13	k__Bacteria|p__Campylobacterota|c__Campylobacteria|o__Campylobacterales|f__Campylobacteraceae|g__Campylobacter_A|s__Campylobacter_A_showae_B_mgs_486	longevity	-0.452193	0.189757	0.0171715	9
k__Bacteria|p__Firmicutes|c__Bacilli|o__Staphylococcales|f__Gemellaceae|g__Gemella|s__unclassified_mgs_3507	hepatocellular_carcinoma	0.468963	0.180257	0.00927788	6	k__Bacteria|p__Firmicutes|c__Bacilli|o__Staphylococcales|f__Gemellaceae|g__Gemella|s__unclassified_mgs_3507	longevity	-0.504522	0.218833	0.021138	6
k__Bacteria|p__Firmicutes|c__Bacilli|o__Staphylococcales|f__Gemellaceae|g__Gemella|s__unclassified_mgs_3507	Ovarian_cancer	-0.601416	0.284986	0.0348298	6	k__Bacteria|p__Firmicutes|c__Bacilli|o__Staphylococcales|f__Gemellaceae|g__Gemella|s__unclassified_mgs_3507	longevity	-0.504522	0.218833	0.021138	6
k__Bacteria|p__Firmicutes|c__Clostridia|o__Tissierellales|f__Helcococcaceae|g__W5053|s__W5053_sp000467935_mgs_712	Colorectal_Cancer	0.159859	0.0694981	0.0214374	19	k__Bacteria|p__Firmicutes|c__Clostridia|o__Tissierellales|f__Helcococcaceae|g__W5053|s__W5053_sp000467935_mgs_712	longevity	0.550454	0.239136	0.021344	9
k__Bacteria|p__Firmicutes|c__Clostridia|o__Tissierellales|f__Helcococcaceae|g__W5053|s__W5053_sp000467935_mgs_712	Endometriosis	0.432492	0.211795	0.0411479	19	k__Bacteria|p__Firmicutes|c__Clostridia|o__Tissierellales|f__Helcococcaceae|g__W5053|s__W5053_sp000467935_mgs_712	longevity	0.550454	0.239136	0.021344	9
k__Bacteria|p__Firmicutes|c__Clostridia|o__Tissierellales|f__Helcococcaceae|g__W5053|s__W5053_sp000467935_mgs_712	Ischemic_stroke	0.0957923	0.0457416	0.0362418	19	k__Bacteria|p__Firmicutes|c__Clostridia|o__Tissierellales|f__Helcococcaceae|g__W5053|s__W5053_sp000467935_mgs_712	longevity	0.550454	0.239136	0.021344	9
k__Bacteria|p__Fusobacteriota|c__Fusobacteriia|o__Fusobacteriales|f__Leptotrichiaceae|g__Leptotrichia|s__Leptotrichia_wadei_mgs_483	Cervical_cancer	0.425377	0.203334	0.0364375	17	k__Bacteria|p__Fusobacteriota|c__Fusobacteriia|o__Fusobacteriales|f__Leptotrichiaceae|g__Leptotrichia|s__Leptotrichia_wadei_mgs_483	longevity	0.346232	0.153873	0.0244419	12
k__Bacteria|p__Patescibacteria|c__Saccharimonadia|o__Saccharimonadales|f__Saccharimonadaceae|g__TM7x|s__unclassified_mgs_1468	Drug_eruption	-0.631809	0.219634	0.00401931	22	k__Bacteria|p__Patescibacteria|c__Saccharimonadia|o__Saccharimonadales|f__Saccharimonadaceae|g__TM7x|s__unclassified_mgs_1468	longevity	0.317249	0.14126	0.0247137	16
k__Bacteria|p__Patescibacteria|c__Saccharimonadia|o__Saccharimonadales|f__Saccharimonadaceae|g__TM7x|s__unclassified_mgs_1468	Endometriosis	0.343061	0.170109	0.0437252	22	k__Bacteria|p__Patescibacteria|c__Saccharimonadia|o__Saccharimonadales|f__Saccharimonadaceae|g__TM7x|s__unclassified_mgs_1468	longevity	0.317249	0.14126	0.0247137	16
k__Bacteria|p__Patescibacteria|c__Saccharimonadia|o__Saccharimonadales|f__Saccharimonadaceae|g__TM7x|s__unclassified_mgs_1468	Osteoporosis	-0.125389	0.055285	0.0233261	22	k__Bacteria|p__Patescibacteria|c__Saccharimonadia|o__Saccharimonadales|f__Saccharimonadaceae|g__TM7x|s__unclassified_mgs_1468	longevity	0.317249	0.14126	0.0247137	16
k__Bacteria|p__Patescibacteria|c__Saccharimonadia|o__Saccharimonadales|f__Saccharimonadaceae|g__TM7x|s__unclassified_mgs_1468	Periodontal_disease	0.178661	0.0811219	0.0276384	22	k__Bacteria|p__Patescibacteria|c__Saccharimonadia|o__Saccharimonadales|f__Saccharimonadaceae|g__TM7x|s__unclassified_mgs_1468	longevity	0.317249	0.14126	0.0247137	16
k__Bacteria|p__Bacteroidota|c__Bacteroidia|o__Bacteroidales|f__Porphyromonadaceae|g__Porphyromonas|s__unclassified_mgs_2049	Gastric_cancer	0.288562	0.111969	0.00996186	14	k__Bacteria|p__Bacteroidota|c__Bacteroidia|o__Bacteroidales|f__Porphyromonadaceae|g__Porphyromonas|s__unclassified_mgs_2049	longevity	-0.700288	0.312665	0.0251078	5
k__Bacteria|p__Bacteroidota|c__Bacteroidia|o__Bacteroidales|f__Porphyromonadaceae|g__Porphyromonas|s__unclassified_mgs_2049	Osteoporosis	-0.180898	0.0875682	0.0388482	15	k__Bacteria|p__Bacteroidota|c__Bacteroidia|o__Bacteroidales|f__Porphyromonadaceae|g__Porphyromonas|s__unclassified_mgs_2049	longevity	-0.700288	0.312665	0.0251078	5
k__Bacteria|p__Proteobacteria|c__Gammaproteobacteria|o__Enterobacterales|f__Pasteurellaceae|g__Haemophilus|s__unclassified_mgs_1374	Interstitial_lung_disease	0.512408	0.185261	0.00567726	16	k__Bacteria|p__Proteobacteria|c__Gammaproteobacteria|o__Enterobacterales|f__Pasteurellaceae|g__Haemophilus|s__unclassified_mgs_1374	longevity	-0.427228	0.192119	0.0261644	7
k__Bacteria|p__Bacteroidota|c__Bacteroidia|o__Bacteroidales|f__Porphyromonadaceae|g__Porphyromonas|s__unclassified_mgs_2171	Asthma	0.10876	0.0536279	0.042556	20	k__Bacteria|p__Bacteroidota|c__Bacteroidia|o__Bacteroidales|f__Porphyromonadaceae|g__Porphyromonas|s__unclassified_mgs_2171	longevity	-0.322546	0.145761	0.0269087	12
k__Bacteria|p__Proteobacteria|c__Gammaproteobacteria|o__Enterobacterales|f__Pasteurellaceae|g__Haemophilus_A|s__Haemophilus_A_parahaemolyticus_mgs_2498	Gastric_cancer	-0.139421	0.0643458	0.0302549	13	k__Bacteria|p__Proteobacteria|c__Gammaproteobacteria|o__Enterobacterales|f__Pasteurellaceae|g__Haemophilus_A|s__Haemophilus_A_parahaemolyticus_mgs_2498	longevity	-0.306586	0.13879	0.0271757	12
k__Bacteria|p__Proteobacteria|c__Gammaproteobacteria|o__Enterobacterales|f__Pasteurellaceae|g__Haemophilus_A|s__Haemophilus_A_parahaemolyticus_mgs_2498	Nephrotic_syndrome	0.343638	0.165556	0.0379252	13	k__Bacteria|p__Proteobacteria|c__Gammaproteobacteria|o__Enterobacterales|f__Pasteurellaceae|g__Haemophilus_A|s__Haemophilus_A_parahaemolyticus_mgs_2498	longevity	-0.306586	0.13879	0.0271757	12
k__Bacteria|p__Proteobacteria|c__Gammaproteobacteria|o__Enterobacterales|f__Pasteurellaceae|g__Haemophilus_A|s__Haemophilus_A_parahaemolyticus_mgs_2498	Pancreatic_cancer	0.570419	0.247713	0.0212936	13	k__Bacteria|p__Proteobacteria|c__Gammaproteobacteria|o__Enterobacterales|f__Pasteurellaceae|g__Haemophilus_A|s__Haemophilus_A_parahaemolyticus_mgs_2498	longevity	-0.306586	0.13879	0.0271757	12
k__Bacteria|p__Campylobacterota|c__Campylobacteria|o__Campylobacterales|f__Campylobacteraceae|g__Campylobacter_A|s__unclassified_mgs_1095	Colorectal_Cancer	0.258861	0.12651	0.0407404	11	k__Bacteria|p__Campylobacterota|c__Campylobacteria|o__Campylobacterales|f__Campylobacteraceae|g__Campylobacter_A|s__unclassified_mgs_1095	longevity	0.662309	0.301195	0.0278825	6
k__Bacteria|p__Campylobacterota|c__Campylobacteria|o__Campylobacterales|f__Campylobacteraceae|g__Campylobacter_A|s__unclassified_mgs_1095	hepatocellular_carcinoma	-0.526898	0.240405	0.0284004	12	k__Bacteria|p__Campylobacterota|c__Campylobacteria|o__Campylobacterales|f__Campylobacteraceae|g__Campylobacter_A|s__unclassified_mgs_1095	longevity	0.662309	0.301195	0.0278825	6
k__Bacteria|p__Bacteroidota|c__Bacteroidia|o__Bacteroidales|f__Bacteroidaceae|g__F0040|s__unclassified_mgs_2335	Biliary_tract_cancer	-0.683406	0.280093	0.0146904	22	k__Bacteria|p__Bacteroidota|c__Bacteroidia|o__Bacteroidales|f__Bacteroidaceae|g__F0040|s__unclassified_mgs_2335	longevity	0.360612	0.165006	0.0288558	12
k__Bacteria|p__Bacteroidota|c__Bacteroidia|o__Bacteroidales|f__Bacteroidaceae|g__F0040|s__unclassified_mgs_2335	Glaucoma	-0.160662	0.0698134	0.0213741	22	k__Bacteria|p__Bacteroidota|c__Bacteroidia|o__Bacteroidales|f__Bacteroidaceae|g__F0040|s__unclassified_mgs_2335	longevity	0.360612	0.165006	0.0288558	12
k__Bacteria|p__Bacteroidota|c__Bacteroidia|o__Bacteroidales|f__Bacteroidaceae|g__F0040|s__unclassified_mgs_2335	Ischemic_stroke	0.0849531	0.0418354	0.0422904	22	k__Bacteria|p__Bacteroidota|c__Bacteroidia|o__Bacteroidales|f__Bacteroidaceae|g__F0040|s__unclassified_mgs_2335	longevity	0.360612	0.165006	0.0288558	12
k__Bacteria|p__Campylobacterota|c__Campylobacteria|o__Campylobacterales|f__Campylobacteraceae|g__Campylobacter_A|s__unclassified_mgs_1116	Cervical_cancer	-0.512594	0.239942	0.0326528	12	k__Bacteria|p__Campylobacterota|c__Campylobacteria|o__Campylobacterales|f__Campylobacteraceae|g__Campylobacter_A|s__unclassified_mgs_1116	longevity	0.363372	0.16647	0.0290496	9
k__Bacteria|p__Campylobacterota|c__Campylobacteria|o__Campylobacterales|f__Campylobacteraceae|g__Campylobacter_A|s__unclassified_mgs_1116	Pancreatic_cancer	-0.857214	0.281568	0.00233123	12	k__Bacteria|p__Campylobacterota|c__Campylobacteria|o__Campylobacterales|f__Campylobacteraceae|g__Campylobacter_A|s__unclassified_mgs_1116	longevity	0.363372	0.16647	0.0290496	9
k__Bacteria|p__Bacteroidota|c__Bacteroidia|o__Bacteroidales|f__Porphyromonadaceae|g__Porphyromonas|s__Porphyromonas_asaccharolytica_mgs_293	Type_2_Diabetes	0.0808617	0.0347333	0.0199082	14	k__Bacteria|p__Bacteroidota|c__Bacteroidia|o__Bacteroidales|f__Porphyromonadaceae|g__Porphyromonas|s__Porphyromonas_asaccharolytica_mgs_293	longevity	-0.446148	0.206482	0.0307177	8
k__Bacteria|p__Bacteroidota|c__Bacteroidia|o__Bacteroidales|f__Porphyromonadaceae|g__Porphyromonas|s__Porphyromonas_somerae_A_mgs_3181	Pulmonary_tuberculosis	0.423746	0.197147	0.0316031	22	k__Bacteria|p__Bacteroidota|c__Bacteroidia|o__Bacteroidales|f__Porphyromonadaceae|g__Porphyromonas|s__Porphyromonas_somerae_A_mgs_3181	longevity	0.300717	0.139205	0.0307539	14
k__Bacteria|p__Bacteroidota|c__Bacteroidia|o__Bacteroidales|f__Bacteroidaceae|g__Prevotella|s__Prevotella_loescheii_mgs_1756	Atopic_dermatitis	0.234363	0.105981	0.0270103	17	k__Bacteria|p__Bacteroidota|c__Bacteroidia|o__Bacteroidales|f__Bacteroidaceae|g__Prevotella|s__Prevotella_loescheii_mgs_1756	longevity	-0.299268	0.138899	0.0311949	14
k__Bacteria|p__Bacteroidota|c__Bacteroidia|o__Bacteroidales|f__Bacteroidaceae|g__Prevotella|s__Prevotella_loescheii_mgs_1756	Chronic_hepatitis_B	0.248946	0.126634	0.0493138	17	k__Bacteria|p__Bacteroidota|c__Bacteroidia|o__Bacteroidales|f__Bacteroidaceae|g__Prevotella|s__Prevotella_loescheii_mgs_1756	longevity	-0.299268	0.138899	0.0311949	14
k__Bacteria|p__Bacteroidota|c__Bacteroidia|o__Bacteroidales|f__Bacteroidaceae|g__Prevotella|s__Prevotella_loescheii_mgs_1756	Drug_eruption	0.813554	0.236869	0.000593399	17	k__Bacteria|p__Bacteroidota|c__Bacteroidia|o__Bacteroidales|f__Bacteroidaceae|g__Prevotella|s__Prevotella_loescheii_mgs_1756	longevity	-0.299268	0.138899	0.0311949	14
k__Bacteria|p__Bacteroidota|c__Bacteroidia|o__Bacteroidales|f__Bacteroidaceae|g__Prevotella|s__Prevotella_loescheii_mgs_1756	Uterine_fibroids	-0.162328	0.0698612	0.0201478	17	k__Bacteria|p__Bacteroidota|c__Bacteroidia|o__Bacteroidales|f__Bacteroidaceae|g__Prevotella|s__Prevotella_loescheii_mgs_1756	longevity	-0.299268	0.138899	0.0311949	14
k__Bacteria|p__Patescibacteria|c__Saccharimonadia|o__Saccharimonadales|f__Saccharimonadaceae|g__TM7x|s__unclassified_mgs_2524	Chronic_obstructive_pulmonary_disease	-0.260558	0.114661	0.0230619	17	k__Bacteria|p__Patescibacteria|c__Saccharimonadia|o__Saccharimonadales|f__Saccharimonadaceae|g__TM7x|s__unclassified_mgs_2524	longevity	-0.419658	0.19492	0.0313207	12
k__Bacteria|p__Patescibacteria|c__Saccharimonadia|o__Saccharimonadales|f__Saccharimonadaceae|g__TM7x|s__unclassified_mgs_2524	Ovarian_cancer	0.590704	0.238906	0.0134158	17	k__Bacteria|p__Patescibacteria|c__Saccharimonadia|o__Saccharimonadales|f__Saccharimonadaceae|g__TM7x|s__unclassified_mgs_2524	longevity	-0.419658	0.19492	0.0313207	12
k__Bacteria|p__Proteobacteria|c__Gammaproteobacteria|o__Burkholderiales|f__Neisseriaceae|g__Neisseria|s__Neisseria_subflava_A_mgs_1339	Pulmonary_tuberculosis	-0.708423	0.257174	0.00587566	13	k__Bacteria|p__Proteobacteria|c__Gammaproteobacteria|o__Burkholderiales|f__Neisseriaceae|g__Neisseria|s__Neisseria_subflava_A_mgs_1339	longevity	-0.443812	0.207182	0.0321824	8
k__Bacteria|p__Proteobacteria|c__Gammaproteobacteria|o__Burkholderiales|f__Neisseriaceae|g__Neisseria|s__Neisseria_subflava_A_mgs_1339	Type_2_Diabetes	-0.100585	0.037392	0.00714503	12	k__Bacteria|p__Proteobacteria|c__Gammaproteobacteria|o__Burkholderiales|f__Neisseriaceae|g__Neisseria|s__Neisseria_subflava_A_mgs_1339	longevity	-0.443812	0.207182	0.0321824	8
k__Bacteria|p__Firmicutes|c__Negativicutes|o__Veillonellales|f__Veillonellaceae|g__Veillonella|s__Veillonella_rogosae_mgs_1757	Asthma	-0.153812	0.0712804	0.0309398	10	k__Bacteria|p__Firmicutes|c__Negativicutes|o__Veillonellales|f__Veillonellaceae|g__Veillonella|s__Veillonella_rogosae_mgs_1757	longevity	0.403441	0.189037	0.032827	8
k__Bacteria|p__Firmicutes|c__Negativicutes|o__Veillonellales|f__Veillonellaceae|g__Veillonella|s__Veillonella_rogosae_mgs_1757	Cataract	-0.11956	0.0462122	0.00967597	10	k__Bacteria|p__Firmicutes|c__Negativicutes|o__Veillonellales|f__Veillonellaceae|g__Veillonella|s__Veillonella_rogosae_mgs_1757	longevity	0.403441	0.189037	0.032827	8
k__Bacteria|p__Firmicutes|c__Negativicutes|o__Veillonellales|f__Veillonellaceae|g__Veillonella|s__Veillonella_rogosae_mgs_1757	Colorectal_Cancer	-0.178875	0.0770506	0.0202583	10	k__Bacteria|p__Firmicutes|c__Negativicutes|o__Veillonellales|f__Veillonellaceae|g__Veillonella|s__Veillonella_rogosae_mgs_1757	longevity	0.403441	0.189037	0.032827	8
k__Bacteria|p__Firmicutes|c__Negativicutes|o__Veillonellales|f__Veillonellaceae|g__Veillonella|s__Veillonella_rogosae_mgs_1757	Keloid	0.518039	0.219278	0.0181532	10	k__Bacteria|p__Firmicutes|c__Negativicutes|o__Veillonellales|f__Veillonellaceae|g__Veillonella|s__Veillonella_rogosae_mgs_1757	longevity	0.403441	0.189037	0.032827	8
k__Bacteria|p__Firmicutes|c__Negativicutes|o__Veillonellales|f__Veillonellaceae|g__Veillonella|s__Veillonella_rogosae_mgs_1757	Uterine_fibroids	0.257838	0.0906238	0.00443919	10	k__Bacteria|p__Firmicutes|c__Negativicutes|o__Veillonellales|f__Veillonellaceae|g__Veillonella|s__Veillonella_rogosae_mgs_1757	longevity	0.403441	0.189037	0.032827	8
k__Bacteria|p__Proteobacteria|c__Gammaproteobacteria|o__Pseudomonadales|f__Moraxellaceae|g__Moraxella|s__unclassified_mgs_21	Urolithiasis	-0.263006	0.0723039	0.00027529	17	k__Bacteria|p__Proteobacteria|c__Gammaproteobacteria|o__Pseudomonadales|f__Moraxellaceae|g__Moraxella|s__unclassified_mgs_21	longevity	-0.315778	0.14802	0.0328966	12
k__Bacteria|p__Campylobacterota|c__Campylobacteria|o__Campylobacterales|f__Campylobacteraceae|g__Campylobacter_A|s__unclassified_mgs_1582	Drug_eruption	-0.823075	0.390201	0.0349134	8	k__Bacteria|p__Campylobacterota|c__Campylobacteria|o__Campylobacterales|f__Campylobacteraceae|g__Campylobacter_A|s__unclassified_mgs_1582	longevity	-0.541326	0.254002	0.033074	5
k__Bacteria|p__Campylobacterota|c__Campylobacteria|o__Campylobacterales|f__Campylobacteraceae|g__Campylobacter_A|s__unclassified_mgs_1582	Type_2_Diabetes	-0.132933	0.0490061	0.00667595	8	k__Bacteria|p__Campylobacterota|c__Campylobacteria|o__Campylobacterales|f__Campylobacteraceae|g__Campylobacter_A|s__unclassified_mgs_1582	longevity	-0.541326	0.254002	0.033074	5
k__Bacteria|p__Proteobacteria|c__Gammaproteobacteria|o__Enterobacterales|f__Pasteurellaceae|g__Haemophilus_D|s__unclassified_mgs_177	Congestive_heart_failure	0.156395	0.0776921	0.0441132	12	k__Bacteria|p__Proteobacteria|c__Gammaproteobacteria|o__Enterobacterales|f__Pasteurellaceae|g__Haemophilus_D|s__unclassified_mgs_177	longevity	-0.418079	0.196478	0.0333478	9
k__Bacteria|p__Proteobacteria|c__Gammaproteobacteria|o__Enterobacterales|f__Pasteurellaceae|g__Haemophilus_D|s__unclassified_mgs_177	Peripheral_artery_disease	0.326175	0.124418	0.0087514	12	k__Bacteria|p__Proteobacteria|c__Gammaproteobacteria|o__Enterobacterales|f__Pasteurellaceae|g__Haemophilus_D|s__unclassified_mgs_177	longevity	-0.418079	0.196478	0.0333478	9
k__Bacteria|p__Proteobacteria|c__Gammaproteobacteria|o__Enterobacterales|f__Pasteurellaceae|g__Haemophilus_D|s__unclassified_mgs_177	Pollinosis	0.30838	0.105642	0.00351038	12	k__Bacteria|p__Proteobacteria|c__Gammaproteobacteria|o__Enterobacterales|f__Pasteurellaceae|g__Haemophilus_D|s__unclassified_mgs_177	longevity	-0.418079	0.196478	0.0333478	9
k__Bacteria|p__Actinobacteriota|c__Actinobacteria|o__Actinomycetales|f__Actinomycetaceae|g__Pauljensenia|s__unclassified_mgs_2326	Congestive_heart_failure	-0.113309	0.0571781	0.0475151	14	k__Bacteria|p__Actinobacteriota|c__Actinobacteria|o__Actinomycetales|f__Actinomycetaceae|g__Pauljensenia|s__unclassified_mgs_2326	longevity	0.518975	0.247923	0.0363228	5
k__Bacteria|p__Patescibacteria|c__Saccharimonadia|o__Saccharimonadales|f__Saccharimonadaceae|g__TM7x|s__unclassified_mgs_1199	Interstitial_lung_disease	-0.427637	0.159067	0.0071793	21	k__Bacteria|p__Patescibacteria|c__Saccharimonadia|o__Saccharimonadales|f__Saccharimonadaceae|g__TM7x|s__unclassified_mgs_1199	longevity	0.292833	0.140604	0.0372801	14
k__Bacteria|p__Patescibacteria|c__Saccharimonadia|o__Saccharimonadales|f__Saccharimonadaceae|g__TM7x|s__unclassified_mgs_1199	Pulmonary_tuberculosis	-0.445831	0.193417	0.0211655	21	k__Bacteria|p__Patescibacteria|c__Saccharimonadia|o__Saccharimonadales|f__Saccharimonadaceae|g__TM7x|s__unclassified_mgs_1199	longevity	0.292833	0.140604	0.0372801	14
k__Bacteria|p__Patescibacteria|c__Saccharimonadia|o__Saccharimonadales|f__Saccharimonadaceae|g__TM7x|s__unclassified_mgs_2738	Asthma	0.118232	0.0539899	0.0285323	20	k__Bacteria|p__Patescibacteria|c__Saccharimonadia|o__Saccharimonadales|f__Saccharimonadaceae|g__TM7x|s__unclassified_mgs_2738	longevity	0.309004	0.14857	0.037539	14
k__Bacteria|p__Patescibacteria|c__Saccharimonadia|o__Saccharimonadales|f__Saccharimonadaceae|g__TM7x|s__unclassified_mgs_2738	Interstitial_lung_disease	-0.373862	0.173208	0.0308923	20	k__Bacteria|p__Patescibacteria|c__Saccharimonadia|o__Saccharimonadales|f__Saccharimonadaceae|g__TM7x|s__unclassified_mgs_2738	longevity	0.309004	0.14857	0.037539	14
k__Bacteria|p__Patescibacteria|c__Saccharimonadia|o__Saccharimonadales|f__Saccharimonadaceae|g__unclassified_mgs_2734|s__unclassified_mgs_2734	Asthma	-0.12524	0.0572221	0.0286215	26	k__Bacteria|p__Patescibacteria|c__Saccharimonadia|o__Saccharimonadales|f__Saccharimonadaceae|g__unclassified_mgs_2734|s__unclassified_mgs_2734	longevity	0.301351	0.146078	0.0391174	13
k__Bacteria|p__Patescibacteria|c__Saccharimonadia|o__Saccharimonadales|f__Saccharimonadaceae|g__unclassified_mgs_2734|s__unclassified_mgs_2734	Epilepsy	0.246589	0.112261	0.0280519	26	k__Bacteria|p__Patescibacteria|c__Saccharimonadia|o__Saccharimonadales|f__Saccharimonadaceae|g__unclassified_mgs_2734|s__unclassified_mgs_2734	longevity	0.301351	0.146078	0.0391174	13
k__Bacteria|p__Patescibacteria|c__Saccharimonadia|o__Saccharimonadales|f__Saccharimonadaceae|g__unclassified_mgs_2734|s__unclassified_mgs_2734	Glaucoma	-0.22544	0.0669403	0.000757773	26	k__Bacteria|p__Patescibacteria|c__Saccharimonadia|o__Saccharimonadales|f__Saccharimonadaceae|g__unclassified_mgs_2734|s__unclassified_mgs_2734	longevity	0.301351	0.146078	0.0391174	13
k__Bacteria|p__Patescibacteria|c__Saccharimonadia|o__Saccharimonadales|f__Saccharimonadaceae|g__unclassified_mgs_2734|s__unclassified_mgs_2734	Glaucoma	-0.22544	0.0669403	0.000757773	26	k__Bacteria|p__Patescibacteria|c__Saccharimonadia|o__Saccharimonadales|f__Saccharimonadaceae|g__unclassified_mgs_2734|s__unclassified_mgs_2734	longevity	0.301351	0.146078	0.0391174	13
k__Bacteria|p__Patescibacteria|c__Saccharimonadia|o__Saccharimonadales|f__Saccharimonadaceae|g__TM7x|s__unclassified_mgs_1394	Hematological_malignancy	-0.28506	0.13808	0.0389748	18	k__Bacteria|p__Patescibacteria|c__Saccharimonadia|o__Saccharimonadales|f__Saccharimonadaceae|g__TM7x|s__unclassified_mgs_1394	longevity	0.300827	0.148629	0.0429682	11
k__Bacteria|p__Patescibacteria|c__Saccharimonadia|o__Saccharimonadales|f__Saccharimonadaceae|g__TM7x|s__unclassified_mgs_1394	Pulmonary_tuberculosis	0.467659	0.206404	0.0234667	18	k__Bacteria|p__Patescibacteria|c__Saccharimonadia|o__Saccharimonadales|f__Saccharimonadaceae|g__TM7x|s__unclassified_mgs_1394	longevity	0.300827	0.148629	0.0429682	11
k__Bacteria|p__Firmicutes|c__Bacilli|o__Lactobacillales|f__Streptococcaceae|g__Streptococcus|s__unclassified_mgs_2667	Cerebral_aneurysm	0.215726	0.105184	0.0402738	14	k__Bacteria|p__Firmicutes|c__Bacilli|o__Lactobacillales|f__Streptococcaceae|g__Streptococcus|s__unclassified_mgs_2667	longevity	0.335345	0.166414	0.0438915	10
k__Bacteria|p__Firmicutes|c__Bacilli|o__Lactobacillales|f__Streptococcaceae|g__Streptococcus|s__unclassified_mgs_2667	Epilepsy	0.334239	0.118339	0.00473666	14	k__Bacteria|p__Firmicutes|c__Bacilli|o__Lactobacillales|f__Streptococcaceae|g__Streptococcus|s__unclassified_mgs_2667	longevity	0.335345	0.166414	0.0438915	10
k__Bacteria|p__Firmicutes|c__Bacilli|o__Lactobacillales|f__Streptococcaceae|g__Streptococcus|s__unclassified_mgs_2667	Glaucoma	0.157521	0.073949	0.0331608	14	k__Bacteria|p__Firmicutes|c__Bacilli|o__Lactobacillales|f__Streptococcaceae|g__Streptococcus|s__unclassified_mgs_2667	longevity	0.335345	0.166414	0.0438915	10
k__Bacteria|p__Firmicutes|c__Bacilli|o__Lactobacillales|f__Streptococcaceae|g__Streptococcus|s__unclassified_mgs_2667	Glaucoma	0.157521	0.073949	0.0331608	14	k__Bacteria|p__Firmicutes|c__Bacilli|o__Lactobacillales|f__Streptococcaceae|g__Streptococcus|s__unclassified_mgs_2667	longevity	0.335345	0.166414	0.0438915	10
k__Bacteria|p__Firmicutes|c__Bacilli|o__Lactobacillales|f__Streptococcaceae|g__Streptococcus|s__unclassified_mgs_2667	Hematological_malignancy	0.325963	0.152158	0.0321722	14	k__Bacteria|p__Firmicutes|c__Bacilli|o__Lactobacillales|f__Streptococcaceae|g__Streptococcus|s__unclassified_mgs_2667	longevity	0.335345	0.166414	0.0438915	10
k__Bacteria|p__Firmicutes|c__Bacilli|o__Lactobacillales|f__Streptococcaceae|g__Streptococcus|s__unclassified_mgs_2667	Uterine_fibroids	-0.167533	0.0786618	0.0331893	14	k__Bacteria|p__Firmicutes|c__Bacilli|o__Lactobacillales|f__Streptococcaceae|g__Streptococcus|s__unclassified_mgs_2667	longevity	0.335345	0.166414	0.0438915	10
k__Bacteria|p__Proteobacteria|c__Gammaproteobacteria|o__Enterobacterales|f__Pasteurellaceae|g__Aggregatibacter|s__Aggregatibacter_sp000466335_mgs_2575	Cataract	-0.0905255	0.0432109	0.0361738	10	k__Bacteria|p__Proteobacteria|c__Gammaproteobacteria|o__Enterobacterales|f__Pasteurellaceae|g__Aggregatibacter|s__Aggregatibacter_sp000466335_mgs_2575	longevity	0.382393	0.189817	0.0439538	9
k__Bacteria|p__Bacteroidota|c__Bacteroidia|o__Bacteroidales|f__Bacteroidaceae|g__Prevotella|s__unclassified_mgs_973	Glaucoma	0.166746	0.0832798	0.0452589	11	k__Bacteria|p__Bacteroidota|c__Bacteroidia|o__Bacteroidales|f__Bacteroidaceae|g__Prevotella|s__unclassified_mgs_973	longevity	0.458648	0.227674	0.043958	6
k__Bacteria|p__Bacteroidota|c__Bacteroidia|o__Bacteroidales|f__Bacteroidaceae|g__Prevotella|s__unclassified_mgs_973	Glaucoma	0.166746	0.0832798	0.0452589	11	k__Bacteria|p__Bacteroidota|c__Bacteroidia|o__Bacteroidales|f__Bacteroidaceae|g__Prevotella|s__unclassified_mgs_973	longevity	0.458648	0.227674	0.043958	6
k__Bacteria|p__Bacteroidota|c__Bacteroidia|o__Bacteroidales|f__Bacteroidaceae|g__Prevotella|s__unclassified_mgs_973	Pancreatic_cancer	-0.628644	0.289639	0.0299737	11	k__Bacteria|p__Bacteroidota|c__Bacteroidia|o__Bacteroidales|f__Bacteroidaceae|g__Prevotella|s__unclassified_mgs_973	longevity	0.458648	0.227674	0.043958	6
k__Bacteria|p__Bacteroidota|c__Bacteroidia|o__Bacteroidales|f__Bacteroidaceae|g__Prevotella|s__unclassified_mgs_973	Urolithiasis	-0.192973	0.0788097	0.0143414	11	k__Bacteria|p__Bacteroidota|c__Bacteroidia|o__Bacteroidales|f__Bacteroidaceae|g__Prevotella|s__unclassified_mgs_973	longevity	0.458648	0.227674	0.043958	6
k__Bacteria|p__Actinobacteriota|c__Actinobacteria|o__Actinomycetales|f__Actinomycetaceae|g__Actinomyces|s__Actinomyces_sp900323545_mgs_3370	Atopic_dermatitis	-0.384324	0.177643	0.0305056	14	k__Bacteria|p__Actinobacteriota|c__Actinobacteria|o__Actinomycetales|f__Actinomycetaceae|g__Actinomyces|s__Actinomyces_sp900323545_mgs_3370	longevity	-0.471035	0.233826	0.0439602	10
k__Bacteria|p__Actinobacteriota|c__Actinobacteria|o__Actinomycetales|f__Actinomycetaceae|g__Actinomyces|s__Actinomyces_sp900323545_mgs_3370	Asthma	0.191109	0.0912534	0.0362358	14	k__Bacteria|p__Actinobacteriota|c__Actinobacteria|o__Actinomycetales|f__Actinomycetaceae|g__Actinomyces|s__Actinomyces_sp900323545_mgs_3370	longevity	-0.471035	0.233826	0.0439602	10
k__Bacteria|p__Actinobacteriota|c__Actinobacteria|o__Actinomycetales|f__Actinomycetaceae|g__Actinomyces|s__Actinomyces_sp900323545_mgs_3370	Esophageal_cancer	-0.59859	0.220218	0.00656455	14	k__Bacteria|p__Actinobacteriota|c__Actinobacteria|o__Actinomycetales|f__Actinomycetaceae|g__Actinomyces|s__Actinomyces_sp900323545_mgs_3370	longevity	-0.471035	0.233826	0.0439602	10
k__Bacteria|p__Actinobacteriota|c__Actinobacteria|o__Actinomycetales|f__Actinomycetaceae|g__Actinomyces|s__Actinomyces_sp900323545_mgs_3370	hepatocellular_carcinoma	0.436227	0.183238	0.0172816	14	k__Bacteria|p__Actinobacteriota|c__Actinobacteria|o__Actinomycetales|f__Actinomycetaceae|g__Actinomyces|s__Actinomyces_sp900323545_mgs_3370	longevity	-0.471035	0.233826	0.0439602	10
k__Bacteria|p__Actinobacteriota|c__Actinobacteria|o__Actinomycetales|f__Actinomycetaceae|g__Actinomyces|s__Actinomyces_sp900323545_mgs_3370	Interstitial_lung_disease	-0.669624	0.283197	0.0180537	14	k__Bacteria|p__Actinobacteriota|c__Actinobacteria|o__Actinomycetales|f__Actinomycetaceae|g__Actinomyces|s__Actinomyces_sp900323545_mgs_3370	longevity	-0.471035	0.233826	0.0439602	10
k__Bacteria|p__Actinobacteriota|c__Actinobacteria|o__Actinomycetales|f__Actinomycetaceae|g__Actinomyces|s__Actinomyces_sp900323545_mgs_3370	Ischemic_stroke	-0.143073	0.0654665	0.0288565	14	k__Bacteria|p__Actinobacteriota|c__Actinobacteria|o__Actinomycetales|f__Actinomycetaceae|g__Actinomyces|s__Actinomyces_sp900323545_mgs_3370	longevity	-0.471035	0.233826	0.0439602	10
k__Bacteria|p__Actinobacteriota|c__Actinobacteria|o__Actinomycetales|f__Actinomycetaceae|g__Actinomyces|s__Actinomyces_sp900323545_mgs_3370	Pulmonary_tuberculosis	0.670646	0.341721	0.0496978	14	k__Bacteria|p__Actinobacteriota|c__Actinobacteria|o__Actinomycetales|f__Actinomycetaceae|g__Actinomyces|s__Actinomyces_sp900323545_mgs_3370	longevity	-0.471035	0.233826	0.0439602	10
k__Bacteria|p__Proteobacteria|c__Gammaproteobacteria|o__Enterobacterales|f__Pasteurellaceae|g__Aggregatibacter|s__Aggregatibacter_sp000466335_mgs_2447	Cataract	-0.146454	0.0394648	0.000206431	15	k__Bacteria|p__Proteobacteria|c__Gammaproteobacteria|o__Enterobacterales|f__Pasteurellaceae|g__Aggregatibacter|s__Aggregatibacter_sp000466335_mgs_2447	longevity	0.333032	0.167612	0.0469311	7
k__Bacteria|p__Proteobacteria|c__Gammaproteobacteria|o__Enterobacterales|f__Pasteurellaceae|g__Aggregatibacter|s__Aggregatibacter_sp000466335_mgs_2447	hepatocellular_carcinoma	0.268069	0.126268	0.0337519	15	k__Bacteria|p__Proteobacteria|c__Gammaproteobacteria|o__Enterobacterales|f__Pasteurellaceae|g__Aggregatibacter|s__Aggregatibacter_sp000466335_mgs_2447	longevity	0.333032	0.167612	0.0469311	7
k__Bacteria|p__Proteobacteria|c__Gammaproteobacteria|o__Enterobacterales|f__Pasteurellaceae|g__Aggregatibacter|s__Aggregatibacter_sp000466335_mgs_2447	Pulmonary_tuberculosis	-0.500732	0.233835	0.0322426	15	k__Bacteria|p__Proteobacteria|c__Gammaproteobacteria|o__Enterobacterales|f__Pasteurellaceae|g__Aggregatibacter|s__Aggregatibacter_sp000466335_mgs_2447	longevity	0.333032	0.167612	0.0469311	7
k__Bacteria|p__Proteobacteria|c__Gammaproteobacteria|o__Enterobacterales|f__Pasteurellaceae|g__Aggregatibacter|s__Aggregatibacter_sp000466335_mgs_2447	Type_2_Diabetes	-0.0636545	0.0312943	0.0419458	15	k__Bacteria|p__Proteobacteria|c__Gammaproteobacteria|o__Enterobacterales|f__Pasteurellaceae|g__Aggregatibacter|s__Aggregatibacter_sp000466335_mgs_2447	longevity	0.333032	0.167612	0.0469311	7
k__Bacteria|p__Spirochaetota|c__Spirochaetia|o__Treponematales|f__Treponemataceae|g__Treponema_D|s__unclassified_mgs_1605	hepatocellular_carcinoma	-0.292954	0.14295	0.0404282	17	k__Bacteria|p__Spirochaetota|c__Spirochaetia|o__Treponematales|f__Treponemataceae|g__Treponema_D|s__unclassified_mgs_1605	longevity	-0.424451	0.213919	0.0472374	11
k__Bacteria|p__Spirochaetota|c__Spirochaetia|o__Treponematales|f__Treponemataceae|g__Treponema_D|s__unclassified_mgs_1605	Keloid	0.460648	0.213558	0.0310045	17	k__Bacteria|p__Spirochaetota|c__Spirochaetia|o__Treponematales|f__Treponemataceae|g__Treponema_D|s__unclassified_mgs_1605	longevity	-0.424451	0.213919	0.0472374	11
k__Bacteria|p__Spirochaetota|c__Spirochaetia|o__Treponematales|f__Treponemataceae|g__Treponema_D|s__unclassified_mgs_1605	Nephrotic_syndrome	-0.550015	0.197881	0.00544382	17	k__Bacteria|p__Spirochaetota|c__Spirochaetia|o__Treponematales|f__Treponemataceae|g__Treponema_D|s__unclassified_mgs_1605	longevity	-0.424451	0.213919	0.0472374	11
k__Bacteria|p__Firmicutes|c__Bacilli|o__Erysipelotrichales|f__Erysipelotrichaceae|g__Solobacterium|s__unclassified_mgs_2241	Arrhythmia	-0.0872839	0.0383047	0.0226863	17	k__Bacteria|p__Firmicutes|c__Bacilli|o__Erysipelotrichales|f__Erysipelotrichaceae|g__Solobacterium|s__unclassified_mgs_2241	longevity	0.281281	0.14183	0.0473421	12
k__Bacteria|p__Fusobacteriota|c__Fusobacteriia|o__Fusobacteriales|f__Leptotrichiaceae|g__unclassified_mgs_1799	Arrhythmia	0.106702	0.0474864	0.0246394	14	k__Bacteria|p__Fusobacteriota|c__Fusobacteriia|o__Fusobacteriales|f__Leptotrichiaceae|g__unclassified_mgs_1799	longevity	0.37474	0.189358	0.0478154	10
k__Bacteria|p__Fusobacteriota|c__Fusobacteriia|o__Fusobacteriales|f__Leptotrichiaceae|g__unclassified_mgs_1799	Pancreatic_cancer	-0.60555	0.282931	0.0323326	14	k__Bacteria|p__Fusobacteriota|c__Fusobacteriia|o__Fusobacteriales|f__Leptotrichiaceae|g__unclassified_mgs_1799	longevity	0.37474	0.189358	0.0478154	10
k__Bacteria|p__Firmicutes|c__Bacilli|o__Lactobacillales|f__Streptococcaceae|g__Streptococcus|s__unclassified_mgs_859	Drug_eruption	-0.551102	0.245179	0.0245919	14	k__Bacteria|p__Firmicutes|c__Bacilli|o__Lactobacillales|f__Streptococcaceae|g__Streptococcus|s__unclassified_mgs_859	longevity	-0.318059	0.160894	0.0480623	9
k__Bacteria|p__Bacteroidota|c__Bacteroidia|o__Bacteroidales|f__Porphyromonadaceae|g__Porphyromonas|s__unclassified_mgs_2856	Asthma	-0.142391	0.0647934	0.0279768	15	k__Bacteria|p__Bacteroidota|c__Bacteroidia|o__Bacteroidales|f__Porphyromonadaceae|g__Porphyromonas|s__unclassified_mgs_2856	longevity	0.346502	0.175328	0.0481207	10
k__Bacteria|p__Bacteroidota|c__Bacteroidia|o__Bacteroidales|f__Porphyromonadaceae|g__Porphyromonas|s__unclassified_mgs_2856	Ovarian_cancer	-0.497116	0.214592	0.0205277	15	k__Bacteria|p__Bacteroidota|c__Bacteroidia|o__Bacteroidales|f__Porphyromonadaceae|g__Porphyromonas|s__unclassified_mgs_2856	longevity	0.346502	0.175328	0.0481207	10
k__Bacteria|p__Actinobacteriota|c__Actinobacteria|o__Propionibacteriales|f__Propionibacteriaceae|g__Pseudopropionibacterium	Prostate_cancer	0.167603	0.0709916	0.0182314	10	k__Bacteria|p__Actinobacteriota|c__Actinobacteria|o__Propionibacteriales|f__Propionibacteriaceae|g__Pseudopropionibacterium	longevity	-0.292607	0.149071	0.0496609	9
