# Supplementary material for: Mendelian randomization analyses reveal causal relationships between the human microbiome and longevity
Source: Sci Rep. 2023 Mar 29;13:5127. doi: 10.1038/s41598-023-31115-8 (PMC10052271; doi:10.1038/s41598-023-31115-8)
Supplement: Supplementary file 10 — Supplementary Table 9. [file 41598_2023_31115_MOESM10_ESM.xlsx]

## Sheet: Supplementary Table 9
Supplementary Table 9. Two-sample BMR identified causal relationships between the tongue dorsum microbiome and longevity (p <0.05).
exposure	outcome	GSMR				nsnp	egger_intercept			Inverse variance weighted(IVW)			MR Egger			Simple mode			Weighted median			Weighted mode			MR.PRESSO
		b	se	p	n		b	se	p	b	se	p	b	se	p	b	se	p	b	se	p	b	se	p	Main.MR.results.MR.Analysis	MR.PRESSO.results.Global.Test.RSSobs	MR.PRESSO.results.Global.Test.Pvalue	Main.MR.results.MR.Analysis	MR.PRESSO.results.Global.Test.RSSobs	MR.PRESSO.results.Global.Test.Pvalue
k__Bacteria|p__Firmicutes|c__Bacilli|o__Lactobacillales|f__Streptococcaceae|g__Streptococcus|s__Streptococcus_mitis_AC_SGB_2251	longevity	0.530607	0.151491	0.000460795	14	13	-0.248717	0.515989	0.63924	0.49512	0.162345	0.00228985	2.93783	5.07042	0.573991	0.897145	0.383592	0.037467	0.392893	0.221029	0.0754756	0.61155	0.336868	0.0945179	Outlier-corrected	16.0036	0.4428	Raw	16.0036	0.4428
k__Bacteria|p__Firmicutes|c__Bacilli|o__Lactobacillales|f__Streptococcaceae|g__Streptococcus|s__unclassified_SGB_1204	longevity	-0.513376	0.155423	0.00095629	9	9	0.0621425	0.241494	0.804328	-0.513246	0.150013	0.000623143	-1.10189	2.29245	0.645418	-0.566223	0.279147	0.0770476	-0.542273	0.196253	0.00572492	-0.577215	0.269504	0.0645985	Outlier-corrected	1.26818	0.9986	Raw	1.26818	0.9986
MF0047:glutamine_degradation_II	longevity	0.550552	0.167011	0.000978968	12	12	-0.318783	0.675837	0.647274	0.550829	0.161519	0.000648906	3.6391	6.5493	0.590665	0.652443	0.303161	0.0544445	0.617306	0.216789	0.00440652	0.652443	0.282303	0.0412154	Outlier-corrected	2.43114	0.9992	Raw	2.43114	0.9992
k__Bacteria|p__Bacteroidota|c__Bacteroidia|o__Bacteroidales|f__Bacteroidaceae|g__Prevotella|s__Prevotella_enoeca_SGB_792	longevity	-0.629447	0.203084	0.00193886	9	9	-0.25203	0.352967	0.498317	-0.63248	0.218673	0.00382359	1.77644	3.38121	0.615541	-0.670522	0.321487	0.0704891	-0.609595	0.266606	0.0222251	-0.590414	0.29324	0.0788593	Outlier-corrected	11.5152	0.392	Raw	11.5152	0.392
k__Bacteria|p__Firmicutes|c__Bacilli|o__Lactobacillales|f__Streptococcaceae|g__Streptococcus|s__unclassified_SGB_2388	longevity	-0.5402	0.175013	0.00202446	11	11	0.107604	0.593615	0.860172	-0.543475	0.18554	0.00339886	-1.5935	5.79591	0.789573	-0.684593	0.380952	0.102542	-0.457573	0.250301	0.0675359	-0.544537	0.367647	0.169375	Outlier-corrected	14.9888	0.3182	Raw	14.9888	0.3182
k__Bacteria|p__Firmicutes|c__Bacilli|o__Lactobacillales|f__Streptococcaceae|g__Streptococcus|s__unclassified_SGB_1472	longevity	0.463645	0.164234	0.0047567	9	9	0.144408	0.782197	0.858763	0.450597	0.160535	0.00500299	-0.944422	7.55795	0.90407	0.688165	0.309702	0.057002	0.433594	0.209665	0.038637	0.342292	0.307428	0.297867	Outlier-corrected	4.53946	0.9072	Raw	4.53946	0.9072
k__Bacteria|p__Bacteroidota|c__Bacteroidia|o__Bacteroidales|f__Bacteroidaceae|g__Prevotella|s__Prevotella_nanceiensis_SGB_3467	longevity	0.481237	0.170781	0.00483443	8	8	-0.185786	0.386159	0.647478	0.463741	0.167891	0.0057421	2.25401	3.72488	0.567264	0.248507	0.3648	0.517629	0.334361	0.242501	0.167955	0.191767	0.350485	0.601277	Outlier-corrected	6.39015	0.7126	Raw	6.39015	0.7126
k__Bacteria|p__Proteobacteria|c__Gammaproteobacteria|o__Pseudomonadales|f__Moraxellaceae|g__Moraxella_A	longevity	0.639762	0.230856	0.00558389	7	7	-0.468604	0.525628	0.413495	0.63939	0.221985	0.00397259	5.23495	5.15957	0.356845	0.744939	0.348075	0.0761327	0.640706	0.300298	0.0328781	0.683354	0.334012	0.0867335	Outlier-corrected	5.46519	0.7126	Raw	5.46519	0.7126
k__Bacteria|p__Actinobacteria|c__Actinobacteria|o__Actinomycetales|f__Actinomycetaceae|g__Pauljensenia|s__unclassified_SGB_2760	longevity	0.442718	0.160175	0.0057103	11	11	0.780078	0.488832	0.144998	0.443551	0.171731	0.00979955	-7.0813	4.71811	0.167628	0.545677	0.344586	0.144373	0.485891	0.221484	0.0282499	0.554049	0.322228	0.116279	Outlier-corrected	14.6429	0.3406	Raw	14.6429	0.3406
k__Bacteria|p__Fusobacteria|c__Fusobacteriia|o__Fusobacteriales|f__Fusobacteriaceae|g__Fusobacterium|s__unclassified_SGB_2750	longevity	0.468446	0.170551	0.00602061	10	10	0.25242	0.654971	0.709993	0.468742	0.169609	0.00571576	-1.92745	6.21988	0.764567	0.192979	0.379972	0.623752	0.245724	0.239512	0.304922	0.181991	0.397106	0.657607	Outlier-corrected	7.74574	0.7418	Raw	7.74574	0.7418
k__Bacteria|p__Campylobacterota|c__Campylobacteria|o__Campylobacterales|f__Campylobacteraceae|g__Campylobacter_A|s__unclassified_SGB_2909	longevity	-0.517002	0.188615	0.00612449	10	10	0.346544	0.591623	0.57419	-0.515764	0.185255	0.00536804	-3.97684	5.91168	0.520086	-0.385181	0.337286	0.282925	-0.454909	0.249451	0.0682064	-0.476351	0.29577	0.141739	Outlier-corrected	7.30244	0.7708	Raw	7.30244	0.7708
k__Bacteria|p__Firmicutes|c__Clostridia|o__Lachnospirales|f__Lachnospiraceae|g__Catonella|s__unclassified_SGB_1617	longevity	0.346339	0.127128	0.00644299	14	14	-0.076256	0.591867	0.899619	0.347368	0.125138	0.00550536	1.09606	5.81239	0.853579	0.429116	0.246435	0.105228	0.372536	0.166493	0.0252505	0.409537	0.239568	0.111108	Outlier-corrected	11.1931	0.7434	Raw	11.1931	0.7434
k__Bacteria|p__Proteobacteria|c__Gammaproteobacteria|o__Enterobacterales|f__Pasteurellaceae|g__Haemophilus|s__unclassified_SGB_1463	longevity	0.362614	0.142015	0.0106695	13	12	-0.250457	0.266253	0.369041	0.344465	0.148829	0.0206404	2.74973	2.56134	0.308246	0.778221	0.344296	0.0450663	0.405792	0.212785	0.0565143	0.537213	0.353123	0.156392	Outlier-corrected	13.4359	0.525	Raw	13.4359	0.525
k__Bacteria|p__Bacteroidota|c__Bacteroidia|o__Bacteroidales|f__Bacteroidaceae|g__Prevotella|s__unclassified_SGB_2968	longevity	-0.501232	0.19952	0.0119984	11	11	0.324872	0.506811	0.537494	-0.4993	0.191838	0.00924888	-3.63465	4.89502	0.476704	-0.555322	0.326151	0.11946	-0.579534	0.251226	0.0210646	-0.50728	0.267692	0.087337	Outlier-corrected	6.04985	0.8994	Raw	6.04985	0.8994
k__Bacteria|p__Patescibacteria|c__Saccharimonadia|o__Saccharimonadales|f__Saccharimonadaceae|g__unclassified_SGB_1277	longevity	-0.724213	0.29476	0.0140118	5	5	-0.08162	1.13314	0.947111	-0.716321	0.282097	0.0111082	0.104984	11.4058	0.993234	-0.666951	0.385857	0.158962	-0.644554	0.352976	0.0678418	-0.656039	0.38358	0.162383	Outlier-corrected	2.10813	0.8646	Raw	2.10813	0.8646
k__Bacteria|p__Campylobacterota|c__Campylobacteria|o__Campylobacterales|f__Campylobacteraceae|g__Campylobacter_A|s__unclassified_SGB_2125	longevity	-0.632515	0.261877	0.0157215	7	8	0.00806324	0.0591341	0.896001	-0.628254	0.251162	0.0123706	-0.713407	0.673113	0.329996	-0.610952	0.458811	0.224716	-0.696258	0.338946	0.0399576	-0.674369	0.412379	0.145998	Outlier-corrected	3.74686	0.9062	Raw	3.74686	0.9062
k__Bacteria|p__Firmicutes|c__Clostridia|o__Lachnospirales|f__Lachnospiraceae|g__Oribacterium|s__unclassified_SGB_1902	longevity	-0.48494	0.202561	0.0166637	6	6	0.111202	0.644175	0.871327	-0.485241	0.248814	0.0511501	-1.59541	6.43699	0.816453	-0.173272	0.441117	0.710652	-0.23231	0.293673	0.428915	-0.0683182	0.373077	0.861897	Outlier-corrected	12.2536	0.208	Raw	12.2536	0.208
k__Bacteria|p__Proteobacteria|c__Gammaproteobacteria|o__Enterobacterales|f__Pasteurellaceae|g__Aggregatibacter	longevity	-0.382563	0.159901	0.0167337	13	12	0.341299	0.388352	0.400114	-0.35137	0.173639	0.0430146	-3.62262	3.72638	0.3539	-0.39874	0.274894	0.174823	-0.293886	0.21187	0.165409	-0.332667	0.228874	0.174015	Outlier-corrected	14.5486	0.3838	Raw	14.5486	0.3838
k__Bacteria|p__Firmicutes|c__Bacilli|o__Lactobacillales|f__Streptococcaceae|g__Streptococcus|s__Streptococcus_infantis_SGB_350	longevity	0.369288	0.154359	0.0167391	9	8	0.348687	0.549529	0.549155	0.348169	0.180687	0.0539904	-3.02943	5.32643	0.590161	0.183827	0.370706	0.635165	0.160394	0.228603	0.48291	0.158428	0.3498	0.664319	Outlier-corrected	11.4831	0.3746	Raw	11.4831	0.3746
k__Bacteria|p__Bacteroidota|c__Bacteroidia|o__Flavobacteriales|f__Weeksellaceae|g__unclassified_SGB_439|s__unclassified_SGB_439	longevity	0.353033	0.150703	0.0191514	11	11	-0.128665	0.445785	0.779405	0.353501	0.149289	0.0178896	1.5803	4.25322	0.718822	0.063082	0.361119	0.864813	0.298175	0.211334	0.15827	0.702882	0.332775	0.0608183	Outlier-corrected	11.5928	0.5046	Raw	11.5928	0.5046
k__Bacteria|p__Proteobacteria|c__Gammaproteobacteria|o__Enterobacterales|f__Pasteurellaceae|g__Aggregatibacter|s__Aggregatibacter_segnis_SGB_3137	longevity	-0.330959	0.141461	0.0193051	15	14	-0.132899	0.496028	0.793305	-0.383271	0.147194	0.0092184	0.932374	4.91267	0.852646	-0.565732	0.315388	0.0961318	-0.397176	0.19009	0.0366708	-0.536177	0.286126	0.0835907	Outlier-corrected	8.79854	0.91	Raw	8.79854	0.91
k__Bacteria|p__Fusobacteria|c__Fusobacteriia|o__Fusobacteriales|f__Fusobacteriaceae|g__Fusobacterium|s__unclassified_SGB_3321	longevity	-0.406047	0.174149	0.0197215	10	10	1.14666	0.503464	0.0522718	-0.400417	0.242328	0.0984587	-11.6163	4.92861	0.046181	-0.426675	0.366998	0.274889	-0.253186	0.241102	0.293663	-0.190659	0.346025	0.595048	Outlier-corrected	21.9647	0.0536	Raw	21.9647	0.0536
k__Bacteria|p__Patescibacteria|c__Saccharimonadia|o__Saccharimonadales|f__Saccharimonadaceae|g__unclassified_SGB_949	longevity	0.446819	0.191961	0.0199302	11	10	0.884686	0.620877	0.192009	0.438293	0.277579	0.11434	-8.06276	5.97187	0.213929	0.302724	0.356621	0.41796	0.315957	0.27011	0.242109	0.274927	0.317875	0.409559	Outlier-corrected	17.9813	0.1552	Raw	17.9813	0.1552
k__Bacteria|p__Patescibacteria|c__Saccharimonadia|o__Saccharimonadales|f__Saccharimonadaceae|g__unclassified_SGB_2516|s__unclassified_SGB_2516	longevity	-0.370151	0.159233	0.0200938	9	8	-0.477647	0.559949	0.426384	-0.414685	0.160088	0.00958788	4.19966	5.41179	0.467214	-0.573338	0.341155	0.136732	-0.461212	0.213317	0.0306108	-0.527007	0.336853	0.161677	Outlier-corrected	7.83964	0.5888	Raw	7.83964	0.5888
k__Bacteria|p__Campylobacterota|c__Campylobacteria|o__Campylobacterales|f__Campylobacteraceae|g__Campylobacter_A|s__unclassified_SGB_2113	longevity	0.43132	0.185755	0.0202335	8	8	2.7131	1.39197	0.0991811	0.431691	0.181568	0.0174271	-26.3913	13.7629	0.103614	0.525478	0.355938	0.183372	0.472345	0.238711	0.0478466	0.525478	0.315641	0.139899	Outlier-corrected	8.17307	0.5314	Raw	8.17307	0.5314
k__Bacteria|p__Firmicutes|c__Clostridia|o__Peptostreptococcales|f__Anaerovoracaceae|g__UBA6648|s__unclassified_SGB_45	longevity	-0.440804	0.193397	0.0226512	10	10	-0.78764	0.710129	0.299591	-0.437262	0.234196	0.0618912	7.38421	7.05555	0.325881	-0.392238	0.287531	0.205654	-0.333212	0.243547	0.171262	-0.392238	0.267975	0.177304	Outlier-corrected	15.2173	0.2274	Raw	15.2173	0.2274
k__Bacteria|p__Proteobacteria|c__Gammaproteobacteria|o__Enterobacterales|f__Pasteurellaceae|g__Aggregatibacter|s__unclassified_SGB_2536	longevity	-0.422631	0.185821	0.0229423	13	13	0.308905	0.530441	0.572071	-0.421033	0.207083	0.0420363	-3.42627	5.16489	0.520749	-0.269509	0.357138	0.465021	-0.419379	0.253749	0.098386	-0.36477	0.294154	0.238652	Outlier-corrected	17.0694	0.2706	Raw	17.0694	0.2706
k__Bacteria|p__Firmicutes|c__Bacilli|o__Lactobacillales|f__Streptococcaceae|g__Streptococcus|s__unclassified_SGB_1874	longevity	0.36663	0.161866	0.0235112	10	10	-0.135811	0.41325	0.750864	0.367185	0.174104	0.0349446	1.66592	3.95609	0.684765	0.0750641	0.354994	0.837245	0.237582	0.235883	0.313837	0.101213	0.29132	0.736254	Outlier-corrected	13.4727	0.3102	Raw	13.4727	0.3102
k__Bacteria|p__Firmicutes|c__Negativicutes|o__Veillonellales|f__Veillonellaceae|g__Veillonella|s__Veillonella_dispar_SGB_1746	longevity	0.354159	0.157359	0.0244084	12	12	0.221652	0.334534	0.522584	0.350924	0.153292	0.0220652	-1.82167	3.28262	0.59113	0.302346	0.316008	0.359241	0.324346	0.202676	0.109529	0.302346	0.295496	0.328197	Outlier-corrected	6.20147	0.93	Raw	6.20147	0.93
k__Bacteria|p__Firmicutes|c__Clostridia|o__Lachnospirales|f__Lachnospiraceae|g__Catonella|s__unclassified_SGB_3077	longevity	0.409746	0.182192	0.0245143	9	8	0.587167	0.454406	0.243834	0.41593	0.197599	0.0352986	-5.15908	4.319	0.277353	0.433652	0.329432	0.229515	0.38126	0.260066	0.142644	0.3645	0.305134	0.271161	Outlier-corrected	10.8412	0.395	Raw	10.8412	0.395
MF0068:glycolysis_(pay-off_phase)	longevity	0.356781	0.159766	0.0255393	12	12	-1.0206	0.925283	0.29586	0.356268	0.162904	0.0287442	10.5847	9.27461	0.280357	0.377679	0.359139	0.315527	0.341762	0.218738	0.118188	0.333525	0.314348	0.311428	Outlier-corrected	13.9044	0.436	Raw	13.9044	0.436
k__Bacteria|p__Proteobacteria|c__Gammaproteobacteria|o__Burkholderiales|f__Neisseriaceae|g__Neisseria|s__unclassified_SGB_2657	longevity	0.423079	0.189751	0.0257706	12	12	0.670126	0.630098	0.31255	0.426078	0.184565	0.0209684	-6.14099	6.17756	0.343629	0.719202	0.35644	0.0686829	0.597579	0.247679	0.015834	0.70075	0.32813	0.0560334	Outlier-corrected	10.5422	0.658	Raw	10.5422	0.658
k__Bacteria|p__Bacteroidota|c__Bacteroidia|o__Bacteroidales|f__Bacteroidaceae|g__F0040|s__F0040_sp900095835_SGB_2901	longevity	0.349026	0.15689	0.0261043	12	11	0.333807	0.741507	0.663233	0.315241	0.166022	0.0575918	-2.9852	7.33335	0.693467	0.0850865	0.288506	0.774087	0.203453	0.232303	0.381133	0.110186	0.252086	0.671328	Outlier-corrected	10.0535	0.6962	Raw	10.0535	0.6962
k__Bacteria|p__Proteobacteria|c__Gammaproteobacteria|o__Enterobacterales|f__Pasteurellaceae|g__Aggregatibacter|s__Aggregatibacter_segnis_SGB_1370	longevity	-0.346809	0.155919	0.0261295	12	12	-0.115119	0.31442	0.721895	-0.347304	0.155496	0.0255141	0.755593	3.01632	0.807271	-0.126337	0.333372	0.711926	-0.303083	0.220214	0.168725	-0.134339	0.325733	0.687955	Outlier-corrected	12.2046	0.5356	Raw	12.2046	0.5356
k__Bacteria|p__Firmicutes|c__Clostridia|o__Lachnospirales|f__Lachnospiraceae|g__Catonella|s__unclassified_SGB_3459	longevity	-0.53902	0.242383	0.0261594	5	4	1.07646	0.435578	0.132063	-0.722341	0.4825	0.134372	-10.7979	4.08785	0.118402	-0.211999	0.730221	0.790482	-0.501581	0.431142	0.244676	-0.340973	0.653865	0.638088	Outlier-corrected	14.8122	0.1258	Raw	14.8122	0.1258
k__Bacteria|p__Patescibacteria|c__Saccharimonadia|o__Saccharimonadales|f__Saccharimonadaceae|g__TM7x|s__unclassified_SGB_1074	longevity	-0.315938	0.142262	0.0263629	15	14	-0.474207	0.66358	0.488514	-0.283381	0.19242	0.140826	4.34983	6.48644	0.515172	-0.410672	0.323175	0.22609	-0.275571	0.221893	0.21427	-0.254387	0.277488	0.375968	Outlier-corrected	26.1482	0.0728	Raw	26.1482	0.0728
k__Bacteria|p__Firmicutes|c__Bacilli|o__Lactobacillales|f__Streptococcaceae|g__Streptococcus|s__unclassified_SGB_2875	longevity	0.386785	0.174304	0.0264849	12	12	0.227608	0.534026	0.678982	0.380772	0.224072	0.0892569	-1.85669	5.25481	0.731175	0.578321	0.412196	0.1882	0.276733	0.275182	0.31459	0.193981	0.346218	0.586515	Outlier-corrected	22.6081	0.0816	Raw	22.6081	0.0816
k__Bacteria|p__Proteobacteria|c__Gammaproteobacteria|o__Burkholderiales|f__Neisseriaceae|g__Kingella_B|s__unclassified_SGB_2962	longevity	0.423889	0.193496	0.0284744	9	9	-0.204054	0.314826	0.53756	0.425481	0.18913	0.0244694	2.3252	2.93708	0.454538	0.677484	0.361067	0.0974526	0.495414	0.242468	0.0410309	0.55537	0.293811	0.0953926	Outlier-corrected	5.5221	0.8294	Raw	5.5221	0.8294
k__Bacteria|p__Bacteroidota|c__Bacteroidia|o__Bacteroidales|f__Bacteroidaceae|g__Prevotella|s__unclassified_SGB_3569	longevity	0.341522	0.156716	0.0293133	10	9	-0.222943	0.794055	0.787008	0.258334	0.166573	0.120932	2.37424	7.53807	0.761968	0.26939	0.243944	0.301562	0.234491	0.198434	0.237321	0.278103	0.24307	0.285647	Outlier-corrected	8.23743	0.7002	Raw	8.23743	0.7002
k__Bacteria|p__Firmicutes|c__Clostridia|o__Lachnospirales|f__Lachnospiraceae|g__Catonella|s__unclassified_SGB_1601	longevity	0.456699	0.210336	0.0299097	7	6	3.36942	1.26794	0.0565436	0.377216	0.318484	0.23625	-32.3782	12.3283	0.0584099	0.98323	0.693373	0.215381	0.18837	0.3171	0.552485	-0.183234	0.434363	0.690661	Outlier-corrected	NA	NA	Raw	NA	NA
k__Bacteria|p__Actinobacteria|c__Actinobacteria|o__Actinomycetales|f__Actinomycetaceae|g__Pauljensenia|s__unclassified_SGB_1046	longevity	0.368608	0.170108	0.0302426	11	11	-0.438224	0.845036	0.616558	0.365657	0.190251	0.0546093	4.63255	8.23032	0.587273	0.81567	0.423268	0.082834	0.198218	0.237046	0.403042	0.049975	0.371593	0.895684	Outlier-corrected	16.5157	0.216	Raw	16.5157	0.216
k__Bacteria|p__Firmicutes|c__Bacilli|o__Lactobacillales|f__Streptococcaceae|g__Streptococcus|s__unclassified_SGB_1520	longevity	0.449533	0.207472	0.0302567	8	8	0.299365	0.30061	0.35777	0.421081	0.198406	0.0338108	-2.34858	2.78825	0.4319	0.962074	0.455196	0.0724089	0.361353	0.262809	0.169143	0.309547	0.312711	0.355206	Outlier-corrected	7.76324	0.5832	Raw	7.76324	0.5832
k__Bacteria|p__Fusobacteria|c__Fusobacteriia|o__Fusobacteriales|f__Fusobacteriaceae|g__Fusobacterium|s__unclassified_SGB_2312	longevity	0.414802	0.193052	0.0316617	9	9	0.644856	0.826213	0.460672	0.414859	0.191657	0.0304187	-5.99363	8.21302	0.489225	0.328954	0.298272	0.302153	0.282968	0.240598	0.239553	0.306103	0.292544	0.325982	Outlier-corrected	7.25762	0.693	Raw	7.25762	0.693
k__Bacteria|p__Proteobacteria|c__Gammaproteobacteria|o__Enterobacterales|f__Pasteurellaceae|g__Aggregatibacter|s__unclassified_SGB_2767	longevity	-0.403132	0.188108	0.0321066	9	9	-0.354867	0.658596	0.606712	-0.403657	0.187186	0.0310485	2.99811	6.3161	0.649469	-0.346777	0.333179	0.328393	-0.495592	0.258573	0.0552839	-0.503015	0.261786	0.0909091	Outlier-corrected	7.55891	0.6878	Raw	7.55891	0.6878
k__Bacteria|p__Firmicutes|c__Clostridia|o__Lachnospirales|f__Lachnospiraceae|g__Stomatobaculum|s__unclassified_SGB_2503	longevity	-0.553622	0.259499	0.0328896	8	8	-1.77139	2.56964	0.516361	-0.555165	0.270471	0.0401126	16.7483	25.1027	0.529458	-0.855315	0.516702	0.141829	-0.367896	0.348283	0.290825	-0.524717	0.391222	0.221729	Outlier-corrected	10.7205	0.3806	Raw	10.7205	0.3806
k__Bacteria|p__Firmicutes|c__Bacilli|o__Lactobacillales|f__Streptococcaceae|g__Streptococcus|s__unclassified_SGB_2494	longevity	-0.410777	0.193012	0.0333166	8	8	-0.472879	0.416074	0.299082	-0.41126	0.191762	0.0319817	3.99056	3.8778	0.343128	-0.340391	0.355197	0.369825	-0.259738	0.2597	0.317241	-0.250271	0.305461	0.439603	Outlier-corrected	7.36357	0.6306	Raw	7.36357	0.6306
k__Bacteria|p__Proteobacteria|c__Gammaproteobacteria|o__Enterobacterales|f__Pasteurellaceae|g__Aggregatibacter|s__Aggregatibacter_sp000466335_SGB_2199	longevity	0.441399	0.208526	0.0342809	6	6	0.487348	0.616772	0.473642	0.441548	0.206403	0.0324153	-4.19898	5.87654	0.514382	0.262495	0.349139	0.486013	0.261996	0.271285	0.334164	0.223371	0.31754	0.513178	Outlier-corrected	5.03663	0.6584	Raw	5.03663	0.6584
k__Bacteria|p__Firmicutes|c__Bacilli|o__Erysipelotrichales|f__Erysipelotrichaceae|g__Solobacterium|s__unclassified_SGB_3253	longevity	0.353891	0.167882	0.0350328	9	9	-0.202019	0.278758	0.492136	0.352554	0.180571	0.0508856	2.28049	2.66678	0.420773	0.599563	0.379672	0.152954	0.356168	0.228234	0.118632	0.561639	0.332375	0.129542	Outlier-corrected	13.1236	0.2798	Raw	13.1236	0.2798
k__Bacteria|p__Patescibacteria|c__Saccharimonadia|o__Saccharimonadales|f__Saccharimonadaceae|g__unclassified_SGB_985	longevity	0.352038	0.167177	0.0352234	11	9	-0.314332	0.466526	0.522075	0.377979	0.191367	0.0482513	3.36663	4.44012	0.473065	0.581642	0.360164	0.144988	0.442442	0.247343	0.0736502	0.529746	0.311136	0.127049	Outlier-corrected	15.1448	0.219	Raw	15.1448	0.219
k__Bacteria|p__Campylobacterota|c__Campylobacteria|o__Campylobacterales|f__Campylobacteraceae|g__Campylobacter_A|s__Campylobacter_A_rectus_SGB_2707	longevity	0.313898	0.149641	0.0359342	12	12	0.376422	0.891575	0.681813	0.311356	0.218802	0.154736	-3.28175	8.51347	0.707957	0.0285992	0.262188	0.915104	-0.0146578	0.206448	0.943398	-0.0359399	0.209748	0.867062	Outlier-corrected	27.0212	0.0272	Raw	27.0212	0.0272
k__Bacteria|p__Bacteroidota|c__Bacteroidia|o__Bacteroidales|f__Porphyromonadaceae|g__Porphyromonas	longevity	0.47285	0.225497	0.0359998	5	5	0.376779	0.545219	0.539201	0.466627	0.299386	0.119089	-3.06314	5.11785	0.591668	0.291778	0.315681	0.407652	0.27712	0.275894	0.315164	0.246875	0.28026	0.42813	Outlier-corrected	9.60987	0.2476	Raw	9.60987	0.2476
k__Bacteria|p__Patescibacteria|c__Saccharimonadia|o__Saccharimonadales|f__Saccharimonadaceae|g__unclassified_SGB_1280|s__unclassified_SGB_1280	longevity	0.403598	0.192731	0.036251	8	9	-0.446597	0.437023	0.340838	0.387767	0.208409	0.0627999	4.45521	3.98568	0.30054	-0.00351513	0.40609	0.993306	0.136463	0.274714	0.61937	0.0874676	0.349291	0.808578	Outlier-corrected	12.8085	0.3026	Raw	12.8085	0.3026
k__Bacteria|p__Bacteroidota|c__Bacteroidia|o__Bacteroidales|f__Bacteroidaceae|g__Prevotella|s__Prevotella_veroralis_SGB_161	longevity	0.427085	0.204065	0.0363588	6	6	0.40389	0.777902	0.631023	0.426162	0.20023	0.0333072	-3.42707	7.42412	0.668347	0.405635	0.341333	0.288046	0.393557	0.252823	0.119554	0.255166	0.353809	0.50309	Outlier-corrected	2.13897	0.9276	Raw	2.13897	0.9276
k__Bacteria|p__Spirochaetota|c__Spirochaetia|o__Treponematales|f__Treponemataceae|g__unclassified_SGB_96	longevity	-0.465841	0.224228	0.0377528	9	9	0.236502	1.21027	0.850622	-0.465877	0.303087	0.124267	-2.78055	11.8495	0.821192	-0.103386	0.499276	0.841127	-0.251685	0.321009	0.433013	-0.192124	0.366487	0.614329	Outlier-corrected	19.3322	0.0902	Raw	19.3322	0.0902
k__Bacteria|p__Firmicutes|c__Bacilli|o__Staphylococcales|f__Gemellaceae|g__Gemella|s__Gemella_morbillorum_SGB_971	longevity	-0.326851	0.157716	0.0382273	12	13	0.0474055	0.0516836	0.378696	-0.326369	0.180558	0.070675	-0.777974	0.524839	0.16633	-0.402955	0.321044	0.233321	-0.318307	0.224071	0.155443	-0.402955	0.293415	0.194765	Outlier-corrected	18.5726	0.2174	Raw	18.5726	0.2174
MF0029:aspartate_degradation_II	longevity	0.360927	0.175362	0.0395727	12	12	-0.388896	0.409989	0.365207	0.360927	0.174337	0.0384262	4.09964	3.94535	0.323226	0.285565	0.318617	0.389306	0.26757	0.22413	0.232549	0.285565	0.282224	0.333355	Outlier-corrected	9.31601	0.7342	Raw	9.31601	0.7342
k__Bacteria|p__Actinobacteria|c__Actinobacteria|o__Actinomycetales|f__Actinomycetaceae|g__Pauljensenia|s__Pauljensenia_odontolyticus_C_SGB_653	longevity	-0.455654	0.221925	0.0400541	7	7	-0.67862	0.662364	0.352566	-0.454551	0.215441	0.03487	6.15979	6.45949	0.384078	-0.577084	0.339634	0.140207	-0.535318	0.25353	0.0347328	-0.536617	0.298354	0.122191	Outlier-corrected	3.0355	0.9034	Raw	3.0355	0.9034
k__Bacteria|p__Firmicutes|c__Bacilli|o__Staphylococcales|f__Gemellaceae|g__Gemella|s__unclassified_SGB_1441	longevity	0.333002	0.162291	0.0401811	12	13	0.366008	0.511485	0.489163	0.309489	0.183198	0.0911492	-3.28467	5.02621	0.526854	-0.0684415	0.323816	0.836154	0.273893	0.22004	0.213227	0.210644	0.286559	0.476412	Outlier-corrected	17.6549	0.2712	Raw	17.6549	0.2712
k__Bacteria|p__Firmicutes|c__Negativicutes|o__Veillonellales|f__Veillonellaceae|g__Veillonella|s__unclassified_SGB_2399	longevity	-0.321348	0.156731	0.040334	10	10	-0.466069	0.396541	0.273653	-0.321243	0.156934	0.0406591	4.24466	3.8879	0.306723	-0.162307	0.302491	0.604573	-0.158002	0.211465	0.454954	-0.133638	0.289462	0.655269	Outlier-corrected	11.4113	0.463	Raw	11.4113	0.463
k__Bacteria|p__Proteobacteria|c__Gammaproteobacteria|o__Enterobacterales|f__Pasteurellaceae|g__Haemophilus_D|s__Haemophilus_D_parainfluenzae_SGB_3103	longevity	-0.305466	0.149273	0.0407207	11	11	-1.05321	0.451606	0.0445897	-0.305375	0.21838	0.162003	9.90764	4.38299	0.0501378	-0.283745	0.371716	0.46289	-0.285419	0.223906	0.202406	-0.327187	0.366315	0.392745	Outlier-corrected	NA	NA	Raw	NA	NA
k__Bacteria|p__Actinobacteria|c__Actinobacteria|o__Actinomycetales|f__Micrococcaceae|g__Rothia|s__Rothia_mucilaginosa_SGB_3124	longevity	-0.326329	0.159597	0.040884	10	10	-0.0925834	0.566324	0.874194	-0.325219	0.173794	0.0613051	0.570506	5.48215	0.919679	-0.138368	0.33317	0.687643	-0.19663	0.217485	0.365937	-0.117637	0.293685	0.69809	Outlier-corrected	13.4154	0.3142	Raw	13.4154	0.3142
k__Bacteria|p__Spirochaetota|c__Spirochaetia|o__Treponematales|f__Treponemataceae|g__Treponema_A	longevity	0.273628	0.13394	0.0410612	18	17	-0.488478	0.407325	0.249039	0.226352	0.14083	0.107995	4.94429	3.93661	0.228336	0.257	0.345521	0.467778	0.180357	0.203607	0.375719	0.239664	0.287	0.415978	Outlier-corrected	19.6831	0.4374	Raw	19.6831	0.4374
k__Bacteria|p__Proteobacteria|c__Gammaproteobacteria|o__Enterobacterales|f__Pasteurellaceae|g__Aggregatibacter|s__Aggregatibacter_sp000466335_SGB_3420	longevity	-0.248318	0.122571	0.0427745	18	18	-1.00531	0.509968	0.0662358	-0.247451	0.126856	0.051099	9.41816	4.90462	0.072832	-0.0940931	0.260085	0.721975	-0.109805	0.166857	0.510487	-0.0861015	0.203927	0.678158	Outlier-corrected	20.8374	0.367	Raw	20.8374	0.367
k__Bacteria|p__Firmicutes|c__Bacilli|o__Lactobacillales|f__Streptococcaceae|g__Streptococcus|s__unclassified_SGB_3229	longevity	0.615022	0.304861	0.0436556	5	NA	NA	NA	NA	NA	NA	NA	NA	NA	NA	NA	NA	NA	NA	NA	NA	NA	NA	NA	Outlier-corrected	NA	NA	Raw	NA	NA
k__Bacteria|p__Bacteroidota|c__Bacteroidia|o__Bacteroidales|f__Bacteroidaceae|g__Prevotella|s__Prevotella_micans_SGB_527	longevity	-0.432002	0.215195	0.0446976	7	7	0.455681	0.490474	0.395498	-0.421885	0.208447	0.0429759	-4.79242	4.70897	0.3555	-0.780785	0.437517	0.124584	-0.53452	0.273277	0.0504697	-0.662485	0.413616	0.160344	Outlier-corrected	8.98101	0.4208	Raw	8.98101	0.4208
k__Bacteria|p__Patescibacteria|c__Saccharimonadia|o__Saccharimonadales|f__Saccharimonadaceae|g__TM7x|s__unclassified_SGB_3200	longevity	0.335768	0.167293	0.0447427	11	10	0.260539	0.318842	0.437504	0.248926	0.221482	0.261051	-2.2404	3.05473	0.484238	0.585	0.314206	0.0955331	0.41337	0.219049	0.0591452	0.564792	0.297499	0.0901088	Outlier-corrected	18.0699	0.1084	Raw	18.0699	0.1084
k__Bacteria|p__Bacteroidota|c__Bacteroidia|o__Bacteroidales|f__Bacteroidaceae|g__Alloprevotella|s__Alloprevotella_rava_SGB_541	longevity	-0.349981	0.174975	0.0454813	9	9	-1.35909	0.75942	0.116639	-0.352449	0.181665	0.0523679	13.0613	7.49718	0.125014	-0.378825	0.363413	0.327695	-0.332586	0.245158	0.174901	-0.338154	0.346313	0.357444	Outlier-corrected	11.4059	0.3818	Raw	11.4059	0.3818
k__Bacteria|p__Firmicutes|c__Bacilli|o__Erysipelotrichales|f__Erysipelotrichaceae|g__Solobacterium|s__unclassified_SGB_315	longevity	0.338721	0.169522	0.0457057	10	10	0.867695	0.541196	0.147538	0.338151	0.166361	0.0420895	-8.28884	5.38337	0.162194	0.563327	0.340028	0.131959	0.356537	0.224393	0.112084	0.398025	0.35605	0.292564	Outlier-corrected	10.0368	0.5478	Raw	10.0368	0.5478
k__Bacteria|p__Firmicutes|c__Negativicutes|o__Veillonellales|f__Veillonellaceae|g__F0422|s__unclassified_SGB_2103	longevity	0.308518	0.15578	0.0476501	15	15	-0.118707	0.499509	0.815859	0.308115	0.154839	0.046601	1.47476	4.91157	0.768725	0.0289113	0.263411	0.91416	0.187622	0.208063	0.367188	0.119218	0.254961	0.647271	Outlier-corrected	11.7343	0.764	Raw	11.7343	0.764
k__Bacteria|p__Firmicutes|c__Clostridia|o__Lachnospirales|f__Lachnospiraceae|g__Lachnoanaerobaculum|s__unclassified_SGB_1769	longevity	0.329985	0.166728	0.0477955	10	9	-0.257717	0.662848	0.708978	0.251758	0.270346	0.351728	2.70899	6.32647	0.681373	0.733936	0.397377	0.101953	0.685781	0.260996	0.00860026	0.756565	0.393114	0.0904791	Outlier-corrected	26.4659	0.0218	Raw	26.4659	0.0218
k__Bacteria|p__Bacteroidota|c__Bacteroidia|o__Bacteroidales|f__Porphyromonadaceae|g__Porphyromonas|s__unclassified_SGB_3348	longevity	0.30979	0.156946	0.048397	11	11	-0.0883767	0.327506	0.793363	0.310558	0.153507	0.0430638	1.1512	3.11902	0.720595	0.578417	0.338989	0.118761	0.501661	0.217676	0.0211876	0.562645	0.302219	0.0922553	Outlier-corrected	10.0446	0.6244	Raw	10.0446	0.6244
k__Bacteria|p__Campylobacterota|c__Campylobacteria|o__Campylobacterales|f__Campylobacteraceae|g__Campylobacter_A|s__unclassified_SGB_1778	longevity	0.508615	0.257805	0.048511	6	6	-1.72076	0.881645	0.122709	0.509241	0.409538	0.213701	17.3811	8.65063	0.1149	-0.0820789	0.539258	0.884975	0.19095	0.384846	0.619772	0.053789	0.549783	0.925863	Outlier-corrected	19.3108	0.0892	Raw	19.3108	0.0892
k__Bacteria|p__Firmicutes|c__Bacilli|o__Lactobacillales|f__Streptococcaceae|g__Streptococcus|s__Streptococcus_mitis_I_SGB_2661	longevity	0.349177	0.17794	0.0497233	8	8	-0.535155	1.19322	0.669536	0.3486	0.185723	0.0605198	5.66368	11.8525	0.64967	0.14156	0.365314	0.709898	0.178243	0.242049	0.461493	0.0588703	0.30875	0.854194	Outlier-corrected	10.5904	0.3602	Raw	10.5904	0.3602
longevity	k__Bacteria|p__Bacteroidota|c__Bacteroidia|o__Bacteroidales|f__Bacteroidaceae|g__unclassified_SGB_1496|s__unclassified_SGB_1496	0.026779	0.00918413	0.00354791	45	44	-0.0139051	0.00931508	0.142978	0.0258407	0.0104667	0.0135547	0.060476	0.0253941	0.0218505	0.0312802	0.0319905	0.333645	0.0379287	0.0147901	0.0103336	0.050287	0.0183636	0.00894654	Outlier-corrected	59.3838	0.0958	Raw	59.3838	0.0958
longevity	k__Bacteria|p__Patescibacteria|c__Gracilibacteria|o__Absconditabacterales|f__X112|g__HOT-345|s__unclassified_SGB_3129	-0.0266753	0.00924927	0.00392602	45	44	0.00669798	0.00831408	0.425	-0.0264578	0.00920945	0.00406726	-0.0431424	0.0226664	0.0638617	-0.0140112	0.0250335	0.578589	-0.0315432	0.0150889	0.0365744	-0.0239593	0.0179177	0.188194	Outlier-corrected	44.6056	0.5354	Raw	44.6056	0.5354
longevity	k__Bacteria|p__Firmicutes|c__Bacilli|o__Lactobacillales|f__Streptococcaceae|g__Streptococcus|s__unclassified_SGB_2448	0.0227127	0.00916679	0.0132227	45	44	-0.00391705	0.00821582	0.635998	0.0204983	0.00910301	0.0243342	0.0302575	0.0224024	0.184044	0.0281973	0.0231657	0.230165	0.0294604	0.012882	0.0221993	0.0298878	0.0154277	0.0592975	Outlier-corrected	32.0959	0.9356	Raw	32.0959	0.9356
longevity	k__Bacteria|p__Actinobacteria|c__Actinobacteria|o__Actinomycetales|f__Micrococcaceae|g__Rothia|s__unclassified_SGB_551	0.0226414	0.00929769	0.0148852	45	44	-0.00253851	0.00835331	0.76271	0.0201711	0.00925536	0.0293021	0.0264958	0.0227775	0.251296	0.0134737	0.0216412	0.53684	0.0277624	0.0134547	0.0390752	0.0261848	0.0154284	0.0968891	Outlier-corrected	39.357	0.7448	Raw	39.357	0.7448
longevity	k__Bacteria|p__Bacteroidota|c__Bacteroidia|o__Bacteroidales|f__Bacteroidaceae|g__Prevotella|s__Prevotella_intermedia_SGB_3202	-0.0223585	0.009252	0.0156656	45	44	0.00986951	0.00905258	0.281822	-0.0238611	0.0100523	0.0176108	-0.0484517	0.0246849	0.0563142	-0.0499273	0.0229375	0.0350429	-0.0379046	0.0140307	0.00690152	-0.041819	0.0164007	0.0144243	Outlier-corrected	54.6015	0.1902	Raw	54.6015	0.1902
longevity	k__Bacteria|p__Actinobacteria|c__Actinobacteria|o__Actinomycetales|f__Micrococcaceae|g__Rothia|s__Rothia_sp001808955_SGB_25	0.0221414	0.00925177	0.0167017	45	44	-0.00415611	0.00833816	0.620771	0.0204114	0.00923803	0.02714	0.0307658	0.0227349	0.183218	0.00947244	0.0227037	0.678593	0.0257786	0.0135812	0.0576813	0.0245416	0.0162267	0.137742	Outlier-corrected	35.0271	0.8824	Raw	35.0271	0.8824
longevity	k__Bacteria|p__Firmicutes|c__Clostridia|o__Lachnospirales|f__Lachnospiraceae|g__Oribacterium|s__unclassified_SGB_1411	0.0214227	0.00900948	0.0174166	45	44	-0.0181209	0.00811331	0.0309009	0.0193415	0.00898981	0.0314374	0.0644843	0.022121	0.00568152	0.00257245	0.0258538	0.921204	0.0338969	0.013515	0.0121383	0.0331005	0.0177191	0.0685769	Outlier-corrected	38.8259	0.7638	Raw	38.8259	0.7638
longevity	k__Bacteria|p__Bacteroidota|c__Bacteroidia|o__Bacteroidales|f__Bacteroidaceae|g__F0040|s__unclassified_SGB_94	-0.0220289	0.00932483	0.0181573	45	44	0.000402014	0.00834631	0.961812	-0.0222463	0.00924713	0.0161394	-0.0232479	0.0227578	0.312849	-0.0261171	0.0222306	0.246528	-0.021701	0.013551	0.109281	-0.01851	0.0180512	0.310901	Outlier-corrected	43.1654	0.592	Raw	43.1654	0.592
longevity	k__Bacteria|p__Patescibacteria|c__Saccharimonadia|o__Saccharimonadales|f__Saccharimonadaceae|g__unclassified_SGB_2695|s__unclassified_SGB_2695	0.0219411	0.00938174	0.0193509	45	44	-0.00834738	0.00837923	0.324858	0.0217778	0.00928425	0.0189926	0.0425762	0.022849	0.0694116	0.0450088	0.0258675	0.0890171	0.0300482	0.0129626	0.0204459	0.0239734	0.0177453	0.183772	Outlier-corrected	42.9734	0.618	Raw	42.9734	0.618
longevity	k__Bacteria|p__Patescibacteria|c__Saccharimonadia|o__Saccharimonadales|f__Saccharimonadaceae|g__UBA2866|s__unclassified_SGB_2333	0.0215964	0.00937836	0.0212906	45	44	-0.00186927	0.0084336	0.825664	0.0220776	0.00934346	0.0181326	0.0267347	0.022995	0.251543	0.00791745	0.0252483	0.755354	0.0166834	0.0140217	0.234114	-0.000932159	0.021975	0.966361	Outlier-corrected	37.1104	0.8208	Raw	37.1104	0.8208
longevity	k__Bacteria|p__Firmicutes|c__Bacilli|o__Lactobacillales|f__Streptococcaceae|g__Streptococcus|s__Streptococcus_mitis_L_SGB_961	0.0207915	0.00920384	0.0238832	45	44	-0.00864298	0.00869735	0.326036	0.0218257	0.00963433	0.0234875	0.0433557	0.0237116	0.0745878	-0.0146032	0.0291028	0.618382	0.0199852	0.014262	0.161126	-0.000128995	0.0230478	0.99556	Outlier-corrected	50.5588	0.3122	Raw	50.5588	0.3122
longevity	k__Bacteria|p__Firmicutes|c__Bacilli|o__Lactobacillales|f__Streptococcaceae|g__Streptococcus|s__unclassified_SGB_3501	0.0202971	0.00924287	0.0280937	45	44	-0.000746845	0.00830706	0.92879	0.0212532	0.00920377	0.0209333	0.0231138	0.0226492	0.313329	0.00831405	0.0218553	0.705511	0.016908	0.0133636	0.205791	0.0210412	0.015864	0.191726	Outlier-corrected	34.6286	0.8884	Raw	34.6286	0.8884
longevity	k__Bacteria|p__Patescibacteria|c__Gracilibacteria|o__Absconditabacterales	-0.0200155	0.00915327	0.0287643	45	44	0.0147657	0.00825524	0.0808871	-0.0203328	0.00921301	0.0273162	-0.057121	0.0225095	0.0149599	-0.0277328	0.0271525	0.312789	-0.0358586	0.0139897	0.010371	-0.0382173	0.0179326	0.0388326	Outlier-corrected	45.896	0.4798	Raw	45.896	0.4798
longevity	k__Bacteria|p__Firmicutes|c__Bacilli|o__Staphylococcales|f__Gemellaceae|g__Gemella|s__unclassified_SGB_3489	0.0203093	0.00930958	0.0291427	45	44	-0.00779318	0.00866433	0.373538	0.0186821	0.00957941	0.0511477	0.0381015	0.0236286	0.114339	0.0275698	0.0229051	0.235308	0.0301532	0.0131783	0.0221314	0.02547	0.015632	0.110543	Outlier-corrected	49.6588	0.3464	Raw	49.6588	0.3464
longevity	k__Bacteria|p__Firmicutes|c__Bacilli|o__Lactobacillales|f__Streptococcaceae|g__Streptococcus|s__unclassified_SGB_2210	0.0199783	0.00934545	0.0325361	45	44	-0.000137471	0.00898577	0.987866	0.0206754	0.00983954	0.0356181	0.0210179	0.0244985	0.395803	0.0232135	0.02809	0.41314	0.0242346	0.0144649	0.0938554	0.0306863	0.0223558	0.176983	Outlier-corrected	51.4551	0.2774	Raw	51.4551	0.2774
longevity	k__Bacteria|p__Proteobacteria|c__Gammaproteobacteria|o__Pseudomonadales|f__Pseudomonadaceae|g__Pseudomonas_E|s__Pseudomonas_E_marginalis_SGB_118	0.0200991	0.00949264	0.0342319	45	44	0.0159971	0.00850322	0.066875	0.0203628	0.00942082	0.0306588	-0.0194846	0.0231815	0.405373	0.00189751	0.0293658	0.948779	0.00628816	0.0139718	0.652666	-0.0117734	0.0218514	0.592808	Outlier-corrected	37.043	0.8308	Raw	37.043	0.8308
longevity	k__Bacteria|p__Firmicutes|c__Bacilli|o__Lactobacillales|f__Streptococcaceae|g__Streptococcus|s__unclassified_SGB_2577	0.0195705	0.00929426	0.035234	45	44	0.00235459	0.00837311	0.779931	0.0178705	0.00927594	0.0540372	0.0120042	0.0228301	0.601787	-0.00870812	0.033851	0.798214	0.00476628	0.0147669	0.74687	-0.00328276	0.024569	0.894331	Outlier-corrected	41.2386	0.6758	Raw	41.2386	0.6758
longevity	k__Bacteria|p__Firmicutes|c__Bacilli|o__Staphylococcales|f__Gemellaceae|g__Gemella|s__unclassified_SGB_842	0.0190079	0.00913227	0.0373977	45	44	-0.0147318	0.00822037	0.0803221	0.0178146	0.0091073	0.0504564	0.0545141	0.0224123	0.0193435	0.0367299	0.026306	0.169804	0.0237525	0.0140433	0.0907656	0.03882	0.0195094	0.0529954	Outlier-corrected	46.5426	0.4664	Raw	46.5426	0.4664
longevity	k__Bacteria|p__Bacteroidota|c__Bacteroidia|o__Bacteroidales|f__Bacteroidaceae|g__Prevotella|s__unclassified_SGB_3059	-0.0190461	0.00919098	0.0382408	45	44	0.0027258	0.0100084	0.786686	-0.0189134	0.0109687	0.0846543	-0.0257046	0.02729	0.351627	-0.0250045	0.0262828	0.346738	-0.0248678	0.0147835	0.0925436	-0.0250045	0.0171164	0.151327	Outlier-corrected	NA	NA	Raw	NA	NA
longevity	k__Bacteria|p__Patescibacteria|c__Saccharimonadia|o__Saccharimonadales|f__Saccharimonadaceae|g__unclassified_SGB_1928|s__unclassified_SGB_1928	-0.0194793	0.00945377	0.0393525	45	44	-0.0145167	0.00844346	0.0929253	-0.0198889	0.00935467	0.0334954	0.01628	0.0230233	0.483403	-0.0453019	0.0290094	0.125707	-0.0288061	0.0142242	0.0428518	-0.0363562	0.0222169	0.109052	Outlier-corrected	38.1844	0.7906	Raw	38.1844	0.7906
longevity	k__Bacteria|p__Actinobacteria|c__Actinobacteria|o__Actinomycetales|f__Micrococcaceae|g__Rothia|s__Rothia_mucilaginosa_B_SGB_3123	0.019023	0.00923428	0.0393943	45	44	0.00488075	0.00829949	0.559629	0.0168922	0.0091956	0.066211	0.00473243	0.0226297	0.835362	-0.0025636	0.0244494	0.91698	0.0136205	0.0136817	0.319478	0.00308215	0.0166047	0.853616	Outlier-corrected	34.6415	0.8904	Raw	34.6415	0.8904
longevity	k__Bacteria|p__Bacteroidota|c__Bacteroidia|o__Bacteroidales|f__Bacteroidaceae|g__F0040|s__unclassified_SGB_2848	-0.0188628	0.00921094	0.0405722	45	44	0.00890701	0.00870277	0.311945	-0.019456	0.00964832	0.0437459	-0.0416473	0.0237301	0.0865444	-0.00185074	0.0271997	0.946067	-0.0189727	0.0138224	0.169875	-0.0199282	0.0159445	0.218114	Outlier-corrected	50.2718	0.3078	Raw	50.2718	0.3078
longevity	k__Bacteria|p__Firmicutes|c__Bacilli|o__Staphylococcales|f__Gemellaceae|g__Gemella|s__unclassified_SGB_3507	0.0189532	0.00925905	0.0406592	45	44	-0.0115469	0.00834297	0.173663	0.0174904	0.00924398	0.0584791	0.046262	0.022751	0.0483621	-0.00845176	0.0266433	0.752613	0.0129453	0.0148247	0.382539	0.00549304	0.0195843	0.780453	Outlier-corrected	39.6006	0.7332	Raw	39.6006	0.7332
longevity	k__Bacteria|p__Patescibacteria|c__Gracilibacteria|o__Absconditabacterales|f__X112|g__HOT-345|s__unclassified_SGB_1760	-0.0183898	0.00913942	0.0442045	45	44	0.0154502	0.0084364	0.0741447	-0.0181206	0.00959947	0.0590712	-0.0566132	0.0230031	0.0180426	-0.0187609	0.0235197	0.429447	-0.0224349	0.0139611	0.108063	-0.0272076	0.0164813	0.106063	Outlier-corrected	49.7369	0.336	Raw	49.7369	0.336
longevity	k__Bacteria|p__Patescibacteria|c__Saccharimonadia|o__Saccharimonadales|f__Saccharimonadaceae|g__UBA2866|s__unclassified_SGB_2099	-0.0186542	0.00930029	0.0448811	45	44	-0.0026867	0.0083052	0.747924	-0.0204474	0.00920128	0.0262675	-0.0137533	0.0226464	0.546918	-0.03022	0.0267599	0.265032	-0.0146237	0.0143632	0.308613	-0.0136507	0.0195056	0.4878	Outlier-corrected	45.6854	0.4888	Raw	45.6854	0.4888
longevity	k__Bacteria|p__Firmicutes|c__Clostridia|o__TANB77|f__unclassified_SGB_650	-0.0184052	0.00923412	0.0462426	45	44	-0.00782423	0.00832016	0.352393	-0.0164668	0.00920594	0.0736616	0.00302702	0.0226867	0.894493	-0.0274384	0.02333	0.246024	-0.0132049	0.0137738	0.337713	-0.012908	0.0165508	0.43972	Outlier-corrected	45.1971	0.515	Raw	45.1971	0.515
longevity	k__Bacteria|p__Firmicutes|c__Bacilli|o__Lactobacillales|f__Streptococcaceae|g__Streptococcus|s__unclassified_SGB_2743	0.0183526	0.00924682	0.0471728	45	44	-0.00516079	0.00832119	0.538478	0.0184433	0.00921954	0.0454509	0.0313008	0.0226888	0.175021	-0.0345911	0.0267149	0.20229	0.0249494	0.0133162	0.0609847	0.0326906	0.0173979	0.0670344	Outlier-corrected	37.9268	0.796	Raw	37.9268	0.796
longevity	k__Bacteria|p__Actinobacteria|c__Actinobacteria|o__Actinomycetales|f__Micrococcaceae|g__Rothia|s__unclassified_SGB_1368	0.0183071	0.00925917	0.0480212	45	44	-0.00829442	0.00834542	0.325968	0.0164607	0.00924651	0.0750429	0.0371258	0.0227555	0.11026	-0.0221969	0.0258829	0.395875	0.0231312	0.0139136	0.0964158	0.0278948	0.016299	0.0942044	Outlier-corrected	46.9144	0.4596	Raw	46.9144	0.4596
longevity	k__Bacteria|p__Bacteroidota|c__Bacteroidia|o__Bacteroidales|f__Bacteroidaceae|g__Prevotella|s__Prevotella_aurantiaca_SGB_1471	-0.0181216	0.00919077	0.0486422	45	44	0.000581797	0.00826629	0.944224	-0.0182195	0.00915847	0.0466616	-0.0196689	0.0225389	0.387806	0.00596884	0.0279408	0.831849	-0.0101113	0.0136092	0.457497	-0.00278089	0.0212128	0.896312	Outlier-corrected	39.2608	0.7464	Raw	39.2608	0.7464
