# Supplementary material for: Mendelian randomization analyses reveal causal relationships between the human microbiome and longevity
Source: Sci Rep. 2023 Mar 29;13:5127. doi: 10.1038/s41598-023-31115-8 (PMC10052271; doi:10.1038/s41598-023-31115-8)
Supplement: Supplementary file 11 — Supplementary Table 10. [file 41598_2023_31115_MOESM11_ESM.xlsx]

## Sheet: Supplementary Table 10
Supplementary Table 10. Instrumental single-nucleotide polymorphisms associated with microbial α-diversity GWAS
Phenotype	SNP	effect_allele	other_allele	eaf	beta	se	pval	nsnp
7 IVs for the gut microbial α-diversity
gut.shanno.index	chr4:36083036	A	G	0.4526	-0.0634	0.01401	6.509e-06	1539
gut.shanno.index	chr4:187071282	C	G	0.2992	-0.07972	0.01586	5.597e-07	1539
gut.shanno.index	chr6:126910563	C	T	0.335	-0.0678	0.01507	7.345e-06	1539
gut.shanno.index	chr8:2694029	T	C	0.2485	-0.07971	0.01634	1.184e-06	1539
gut.shanno.index	chr12:32782993	T	C	0.05556	-0.1557	0.03135	7.587e-07	1539
gut.shanno.index	chr14:51973368	C	T	0.09032	-0.1269	0.02492	3.954e-07	1539
gut.shanno.index	chr18:37508596	A	C	0.1306	0.09844	0.02172	6.296e-06	1539
21 IVs for the salivary microbial α-diversity
saliva.shanno	chr1:97374611	A	C	0.04334	-0.1053	0.02341	7.327e-06	1803
saliva.shanno	chr1:98301329	T	C	0.2277	-0.1074	0.02347	5.021e-06	1803
saliva.shanno	chr1:214683560	G	A	0.03969	-0.1278	0.02345	5.742e-08	1803
saliva.shanno	chr2:152535520	G	A	0.02663	-0.112	0.02338	1.801e-06	1803
saliva.shanno	chr2:178162144	C	T	0.0342	-0.1057	0.0233	6.091e-06	1803
saliva.shanno	chr3:36342022	T	C	0.1157	-0.1273	0.02332	5.416e-08	1803
saliva.shanno	chr3:37772660	T	C	0.05953	-0.107	0.02355	5.899e-06	1803
saliva.shanno	chr3:141828034	C	T	0.4572	-0.1083	0.02344	4.101e-06	1803
saliva.shanno	chr3:145626810	T	C	0.1778	0.1099	0.0234	2.841e-06	1803
saliva.shanno	chr4:19738812	C	T	0.02167	-0.108	0.02337	4.141e-06	1803
saliva.shanno	chr5:73802679	G	A	0.4308	0.1093	0.02342	3.275e-06	1803
saliva.shanno	chr6:98260380	C	T	0.03655	-0.1112	0.02331	1.977e-06	1803
saliva.shanno	chr6:107751785	A	G	0.0577	-0.1115	0.02337	1.99e-06	1803
saliva.shanno	chr7:23410579	A	G	0.2721	0.1082	0.02331	3.74e-06	1803
saliva.shanno	chr7:94911104	G	A	0.2063	-0.1085	0.02351	4.157e-06	1803
saliva.shanno	chr7:111351663	A	T	0.05535	-0.1174	0.02332	5.304e-07	1803
saliva.shanno	chr9:123634262	T	C	0.0295	-0.1082	0.02338	3.932e-06	1803
saliva.shanno	chr12:97787228	T	C	0.01462	-0.1163	0.02333	6.753e-07	1803
saliva.shanno	chr12:131418726	G	A	0.258	-0.1087	0.02337	3.529e-06	1803
saliva.shanno	chr18:24297463	G	T	0.01932	-0.1169	0.02328	5.691e-07	1803
saliva.shanno	chr21:15315820	G	T	0.4548	-0.1064	0.02344	5.999e-06	1803
11 IVs for the tongue dorsum microbial α-diversity
tongue.shanno	chr2:112487092	T	C	0.3844	-0.1002	0.0221	6.211e-06	2004
tongue.shanno	chr2:241066634	G	A	0.01885	-0.1194	0.02204	6.795e-08	2004
tongue.shanno	chr3:175770836	A	G	0.0186	-0.1104	0.02205	6.031e-07	2004
tongue.shanno	chr4:100897655	G	A	0.1937	-0.09931	0.02215	7.792e-06	2004
tongue.shanno	chr4:189174533	C	A	0.4365	0.09925	0.02215	7.83e-06	2004
tongue.shanno	chr7:124247789	T	C	0.2202	-0.1007	0.0221	5.593e-06	2004
tongue.shanno	chr8:130706949	T	G	0.0119	-0.09839	0.02211	9.068e-06	2004
tongue.shanno	chr13:45273071	A	G	0.04018	-0.09789	0.02209	9.828e-06	2004
tongue.shanno	chr16:56983380	G	A	0.02282	-0.1026	0.0221	3.693e-06	2004
tongue.shanno	chr18:22040943	G	A	0.1357	-0.1187	0.02207	8.333e-08	2004
tongue.shanno	chr18:40121117	G	A	0.01786	-0.1078	0.02216	1.251e-06	2004
