# Supplementary material for: Mendelian randomization analyses reveal causal relationships between the human microbiome and longevity
Source: Sci Rep. 2023 Mar 29;13:5127. doi: 10.1038/s41598-023-31115-8 (PMC10052271; doi:10.1038/s41598-023-31115-8)
Supplement: Supplementary file 12 — Supplementary Table 11. [file 41598_2023_31115_MOESM12_ESM.xlsx]

## Sheet: Supplementary Table 11
Supplementary Table 11. The causal relationships between the microbial diversities across all three body niches and longevity.
exposure	outcome	GSMR				pleiotropy		Inverse variance weighted(IVW)			MR-PRESSO			MR Egger			Weighted median			Weighted mode			Simple mode
gut.shanno.index	CLHLS.Longevity	0.297016	0.238241	0.212506	7	0.928451	0.88	0.297086	0.237536	0.211045	0.297086	0.148817	0.0928987	0.374755	0.856298	0.679902	0.224903	0.298195	0.45072	0.237814	0.47245	0.63265	0.20267	0.465655	0.678611
saliva.shanno	CLHLS.Longevity	0.196135	0.135506	0.147776	21	0.891523	0.2348	0.195882	0.148546	0.187283	0.195882	0.148546	0.202184	-0.266871	3.35149	0.937366	0.0927206	0.200648	0.644006	0.247841	0.351318	0.488659	-0.115525	0.301803	0.705919
tongue.shanno	CLHLS.Longevity	0.0522136	0.204505	0.798478	11	0.67271	0.9394	0.0513764	0.204199	0.80135	0.0513764	0.12591	0.691844	1.43482	3.17548	0.662074	0.0535559	0.27392	0.844989	-0.0808196	0.385232	0.83804	0.12969	0.32048	0.694238
Longevity.discovery	gut.shanno.index	-0.0264236	0.0102808	0.0101643	45	0.381453	0.7622	-0.0304375	0.0104355	0.00353725	-0.0264368	0.00934397	0.00700147	-0.00347227	0.032215	0.914693	-0.0259856	0.01523	0.087969	-0.0521449	0.0303105	0.0927287	-0.0338129	0.0247207	0.17865
longevity.replication	gut.shanno.index	-0.0341374	0.014182	0.0160803	30	0.888525	0.0572	-0.0355078	0.0174968	0.0424191	-0.0355078	0.0174968	0.0496853	-0.0300182	0.0426958	0.487816	-0.0186886	0.0227614	0.41161	-0.0383734	0.0448125	0.398847	-0.00721248	0.0402849	0.859154
CLHLS.Longevity	saliva.shanno	0.0118394	0.0097338	0.223863	45	0.738553	0.64	0.0126389	0.00971508	0.193274	0.0122116	0.00922828	0.192576	0.00530186	0.0239008	0.825523	0.00755024	0.01503	0.615425	0.0573744	0.0295479	0.0587386	0.0290319	0.0213505	0.180989
longevity.6K	saliva.shanno	-0.00238975	0.0115297	0.8358	29	0.495518	0.22	-0.00228943	0.0125966	0.855779	-0.00228943	0.0125966	0.857089	-0.0198064	0.0283635	0.490956	-0.00011145	0.0173042	0.994861	-0.00562919	0.0304536	0.854683	-0.00445539	0.0194876	0.82082
CLHLS.Longevity	tongue.shanno	0.00256233	0.00920355	0.7807	45	0.506414	0.9398	0.00107169	0.00919108	0.907176	0.00248547	0.00767325	0.747538	0.0149229	0.0226196	0.513025	0.00690494	0.0134572	0.607879	0.0176949	0.022611	0.438163	0.00244927	0.0182913	0.894104
longevity.6K	tongue.shanno	-0.001112	0.0109404	0.919041	29	0.69678	0.8842	-0.00166825	0.0108759	0.878091	-0.00166825	0.00896215	0.853674	0.00686702	0.024247	0.779175	0.00575664	0.0155047	0.710426	0.00348936	0.0284917	0.903402	0.0150066	0.0199157	0.457436
