# Supplementary material for: Mendelian randomization analyses reveal causal relationships between the human microbiome and longevity
Source: Sci Rep. 2023 Mar 29;13:5127. doi: 10.1038/s41598-023-31115-8 (PMC10052271; doi:10.1038/s41598-023-31115-8)
Supplement: Supplementary file 13 — Supplementary Table 12. [file 41598_2023_31115_MOESM13_ESM.xlsx]

## Sheet: Sheet1
Supplementary Table 12. The number of potential confounder-associated IVs in the gut and oral (salivary) microbiome study.
	gut		oral (saliva)
Number of potential confounder-associated IVs	Number of microbial features (total 500)	fraction of microbial features	Number of microbial features (total 1770)	fraction of microbial features
0	318	0.636	1234	0.6972
1	143	0.286	435	0.2458
2	31	0.062	84	0.0475
3	7	0.014	15	0.0085
4	1	0.002	1	0.0006
5	0	0	1	0.0006
